# Supplementary material for: Identification and Characterization of a Rare Exon 22 Duplication in CFTR in Two Families
Source: Int J Mol Sci. 2025 May 8;26(10):4487. doi: 10.3390/ijms26104487 (PMC12110946; doi:10.3390/ijms26104487)
Supplement: Supplementary file 1 [file ijms-26-04487-s001.zip]

Archive with 2 entries (2 files):
- CFTR2_25September2024.xlsx
- Supplementary Material_Revised.pdf
