# Supplementary material for: Identification and Characterization of a Rare Exon 22 Duplication in CFTR in Two Families
Source: Int J Mol Sci. 2025 May 8;26(10):4487. doi: 10.3390/ijms26104487 (PMC12110946; doi:10.3390/ijms26104487)
Supplement: Supplementary file 1 [file ijms-26-04487-s001.zip › CFTR2_25September2024.xlsx]

## Sheet: CFTR2 variants by legacy name
List of current CFTR2 variants
Date: 25 September 2024
Number of patients in CFTR2: 122,935
Number of variants annotated: 1,167
CF-causing: 1,085
Varying clinical consequence: 55
Non CF-causing: 27
CFTR reference transcript: NM_000492.4
This detailed medical and genetics information is complicated and potentially confusing. We encourage you to discuss this information with your doctor, a genetic counselor, or a CF specialist. The information shown is for educational purposes only and is not intended for diagnostic use. You should not make any medical or reproductive decisions or change your health behavior based on this informat…
Variant legacy name	Variant cDNA name	Variant protein name	Variant alternative names (other names that may have been used in the past)	# alleles reported in CFTR2	Allele frequency in CFTR2* (of 211106 identified alleles)	Variant final determination 7 April 2023 (previous version)	Variant final determination 25 September 2024 (current version)	Change from previous?
CFTRdele17a-18	c.(2988+1_2989-1)_(3468+1_3469-1)del	p.?	3120+1kbdel8.6kb|deletion of exons 17a, 17b, and 18 (legacy numbering)|deletion of exons 19, 20, and 21 (current numbering)	115	0.00054475	CF-causing	CF-causing	No
5T;TG11	c.1210-7_1210-6del	p.?	c.1210-33_1210-6GT[11]T[4]	124	0.000587383	Non CF-causing	Non CF-causing	No
5T;TG12	c.1210-11T>G	p.?	c.1210-33_1210-6GT[12]T[4]	618	0.00292744	Varying clinical consequence	Varying clinical consequence	No
5T;TG13	c.1210-11delinsGTG	p.?	c.1210-33_1210-6GT[13]T[4]	123	0.000582646	Varying clinical consequence	Varying clinical consequence	No
1811+1634A->G	c.1680-886A>G	p.?	c.1679+1634A>G|1812-886A>G|1811+1.6kbA->G	183	0.000866863	CF-causing	CF-causing	No
1811+1643G->T	c.1680-877G>T	p.?	c.1679+1643G>T	57	0.000270007	CF-causing	CF-causing	No
3600+2insT	c.3468+2dup	p.?	c.3468+2_3468+3insT	34	0.000161057	CF-causing	CF-causing	No
3849+10kbC->T	c.3718-2477C>T	p.?	c.3717+12191C>T|3850-2477C->T|3849+12191C->T	1990	0.00942654	CF-causing	CF-causing	No
852del22	c.723_743+1del	p.?	c.720_741delAGGGAGAATGATGATGAAGTAC	28	0.000132635	CF-causing	CF-causing	No
CFTRdele3-10,14b-16	c.[(164+1_165-1)_(1584+1_1585-1)del;(2619+1_2620-1)_(2988+1_2989-1)del]	p.?	complex deletion of exons 3 through 10 and 14b through 16 (legacy numbering)|complex deletion of exons 3 through 11 and 16 through 18 (current numbering)	9	4.26326e-05	CF-causing	CF-causing	No
CFTR50kbdel	c.[(273+1_274-1)_(1116+1_1117-1)del;(1584+1_1585-1)_(3468+1_3469-1)del]	p.?	complex deletion of exons 4 through 7 and 11 through 18 (legacy numbering)|complex deletion of exons 4 through 8 and 12 through 21 (current numbering)	9	4.26326e-05	CF-causing	CF-causing	No
CFTRdele1	c.(?_1)_(53+1_54-1)del	p.?	deletion of exon 1 (legacy and current numbering)|CFTRdelePr-1|deletion of part of the promoter and exon 1 (legacy and current numbering)	13	6.15804e-05	CF-causing	CF-causing	No
CFTRdele10	c.(1392+1_1393-1)_(1584+1_1585-1)del	p.?	deletion of exon 10 (legacy numbering)|deletion of exon 11 (current numbering)	8	3.78957e-05	CF-causing	CF-causing	No
CFTRdele11	c.(1584+1_1585-1)_(1679+1_1680-1)del	p.?	deletion of exon 11 (legacy numbering)|deletion of exon 12 (current numbering)	10	4.73696e-05	CF-causing	CF-causing	No
CFTRdele12	c.(1679+1_1680-1)_(1766+1_1767-1)del	p.?	deletion of exon 12 (legacy numbering)|deletion of exon 13 (current numbering)	2	9.47391e-06		CF-causing	Yes, new variant added
CFTRdele13	c.(1766+1_1767-1)_(2490+1_2491-1)del	p.?	deletion of exon 13 (legacy numbering)|deletion of exon 14 (current numbering)	1	4.73696e-06		CF-causing	Yes, new variant added
CFTRdele14a	c.(2490+1_2491-1)_(2619+1_2620-1)del	p.?	deletion of exon 14a (legacy numbering)|deletion of exon 15 (current numbering)|c.2490+827_2620-3551del	6	2.84217e-05		CF-causing	Yes, new variant added
CFTRdele14b	c.(2619+1_2620-1)_(2657+1_2658-1)del	p.?	deletion of exon 14b (legacy numbering)|deletion of exon 16 (current numbering)	1	4.73696e-06		CF-causing	Yes, new variant added
CFTRdele15	c.(2657+1_2658-1)_(2908+1_2909-1)del	p.?	deletion of exon 15 (legacy numbering)|deletion of exon 17 (current numbering)	7	3.31587e-05		CF-causing	Yes, new variant added
CFTRdele17a	c.(2988+1_2989-1)_(3139+1_3140-1)del	p.?	deletion of exon 17a (legacy numbering)|deletion of exon 19 (current numbering)	5	2.36848e-05		CF-causing	Yes, new variant added
CFTRdele17b	c.(3139+1_3140-1)_(3367+1_3368-1)del	p.?	deletion of exon 17b (legacy numbering)|deletion of exon 20 (current numbering)	4	1.89478e-05	CF-causing	CF-causing	No
CFTRdele18	c.(3367+1_3368-1)_(3468+1_3469-1)del	p.?	deletion of exon 18 (legacy numbering)|deletion of exon 21 (current numbering)	9	4.26326e-05	CF-causing	CF-causing	No
CFTRdele19	c.(3468+1_3469-1)_(3717+1_3718-1)del	p.?	deletion of exon 19 (legacy numbering)|deletion of exon 22 (current numbering)	14	6.63174e-05	CF-causing	CF-causing	No
CFTRdele2	c.(53+1_54-1)_(164+1_165-1)del	p.?	deletion of exon 2 (legacy and current numbering)	179	0.000847915	CF-causing	CF-causing	No
CFTRdele20	c.(3717+1_3718-1)_(3873+1_3874-1)del	p.?	deletion of exon 20 (legacy numbering)|deletion of exon 23 (current numbering)	7	3.31587e-05		CF-causing	Yes, new variant added
CFTRdele21	c.(3873+1_3874-1)_(3963+1_3964-1)del	p.?	deletion of exon 21 (legacy numbering)|deletion of exon 24 (current numbering)	7	3.31587e-05	CF-causing	CF-causing	No
CFTRdele22	c.(3963+1_3964-1)_(4136+1_4137-1)del	p.?	deletion of exon 22 (legacy numbering)|deletion of exon 25 (current numbering)	5	2.36848e-05		CF-causing	Yes, new variant added
CFTRdele23	c.(4136+1_4137-1)_(4242+1_4243-1)del	p.?	deletion of exon 23 (legacy numbering)|deletion of exon 26 (current numbering)	1	4.73696e-06		CF-causing	Yes, new variant added
CFTRdele3	c.(164+1_165-1)_(273+1_274-1)del	p.?	deletion of exon 3 (legacy and current numbering)	3	1.42109e-05		CF-causing	Yes, new variant added
CFTRdele4	c.(273+1_274-1)_(489+1_490-1)del	p.?	deletion of exon 4 (legacy and current numbering)	3	1.42109e-05		CF-causing	Yes, new variant added
CFTRdele6b	c.(743+1_744-1)_(869+1_870-1)del	p.?	deletion of exon 6b (legacy numbering)|deletion of exon 7 (current numbering)	1	4.73696e-06		CF-causing	Yes, new variant added
CFTRdele7	c.(870-1053_870-126)_(1116+186_1117-409)del	p.?	deletion of exon 7 (legacy numbering)|deletion of exon 8 (current numbering)	2	9.47391e-06		CF-causing	Yes, new variant added
CFTRdele8	c.(1116+1_1117-1)_(1209+1_1210-1)del	p.?	deletion of exon 8 (legacy numbering)|deletion of exon 9 (current numbering)	3	1.42109e-05		CF-causing	Yes, new variant added
CFTRdele9	c.(1209+1_1210-1)_(1392+1_1393-1)del	p.?	deletion of exon 9 (legacy numbering)|deletion of exon 10 (current numbering)	10	4.73696e-05		CF-causing	Yes, new variant added
CFTRdele1,10	c.[(?_1)_(53+1_54-1)del;(1392+1_1393-1)_(1584+1_1585-1)del]	p.?	deletion of exons 1 and 10 (legacy numbering)|deletion of exons 1 and 11 (current numbering)	1	4.73696e-06		CF-causing	Yes, new variant added
CFTRdele1,11-24	c.[(?_1)_(53+1_54-1)del;(1584+1_1585-1)_(*1_?)del]	p.?	deletion of exons 1 and 11 through 24 (legacy numbering)|deletion of exons 1 and 12 through 27 (current numbering)	1	4.73696e-06		CF-causing	Yes, new variant added
CFTRdele1-10	c.(?_-1)_(1584+1_1585-1)del	p.?	deletion of exons 1 through 10 (legacy numbering)|deletion of exons 1 through 11 (current numbering)	3	1.42109e-05		CF-causing	Yes, new variant added
CFTRdele1-24	c.(?_-1)_(*1_?)del	p.?	deletion of exons 1 through 24 (legacy numbering)|deletion of exons 1 through 27 (current numbering)|deletion of entire CFTR gene	2	9.47391e-06		CF-causing	Yes, new variant added
CFTRdele1-9	c.(?_1)_(1392+1_1393-1)del	p.?	deletion of exons 1 through 9 (legacy numbering)|deletion of exons 1 through 10 (current numbering)	3	1.42109e-05		CF-causing	Yes, new variant added
CFTRdele10-14b	c.1392+12_2657+403delins35	p.?	deletion of exons 10 through 14b (legacy numbering)|deletion of exons 11 through 16 (current numbering)	5	2.36848e-05		CF-causing	Yes, new variant added
CFTRdele11-15,17a,17b	c.[(1584+1_1585-1)_(2908+1_2909-1)del;(2988+1_2989-1)_(3367+1_3368-1)del]	p.?	deletion of exons 11 through 15, 17a, and 17b (legacy numbering)|deletion of exons 12-17, 19, and 20 (current numbering)	1	4.73696e-06		CF-causing	Yes, new variant added
CFTRdele11-18	c.(1584+1_1585-1)_(3468+1_3469-1)del	p.?	deletion of exons 11 through 18 (legacy numbering)|deletion of exons 12 through 21 (current numbering)	2	9.47391e-06		CF-causing	Yes, new variant added
CFTRdele12,13,16	c.[(1679+1_1680-1)_(2490+1_2491-1)del;(2908+1_2909-1)_(2988+1_2909-1)del]	p.?	deletion of exons 12, 13, and 16 (legacy numbering)|deletion of exons 13, 14, and 18 (current numbering)	1	4.73696e-06		CF-causing	Yes, new variant added
CFTRdele13,14a	c.(1766+1_1767-1)_(2619+1_2620-1)del	p.?	deletion of exons 13 and 14a (legacy numbering)|deletion of exons 14 and 15 (current numbering)	8	3.78957e-05	CF-causing	CF-causing	No
CFTRdele14a-15	c.(2490+1_2491-1)_(2908+1_2909-1)del	p.?	deletion of exons 14a through 15 (legacy numbering)|deletion of exons 15 through 17 (current numbering)	5	2.36848e-05		CF-causing	Yes, new variant added
CFTRdele14a-17b	c.(2490+1_2491-1)_(3367+1_3368-1)del	p.?	deletion of exons 14a through 17b (legacy numbering)|deletion of exons 15 through 20 (current numbering)	2	9.47391e-06		CF-causing	Yes, new variant added
CFTRdele14b,15	c.(2619+1_2620-1)_(2908+1_2909-1)del	p.?	deletion of exons 14b and 15 (legacy numbering)|deletion of exons 16 and 17 (current numbering)	6	2.84217e-05		CF-causing	Yes, new variant added
CFTRdele14b-20	c.(2619+1_2620-1)_(3873+1_3874-1)del	p.?	deletion of exons 14b through 20 (legacy numbering)|deletion of exons 16 through 23 (current numbering)	1	4.73696e-06		CF-causing	Yes, new variant added
CFTRdele14b-17b	c.(2619+1_2620-1)_(3367+1_3368-1)del	p.?	deletion of exons 14b, 15, 16, 17a, and 17b (legacy numbering)|deletion of exons 16, 17, 18, 19, and 20 (current numbering)	30	0.000142109	CF-causing	CF-causing	No
CFTRdele16,17a	c.(2908+1_2909-1)_(3139+1_3140-1)del	p.?	deletion of exons 16 and 17a (legacy numbering)|deletion of exons 18 and 19 (current numbering)	2	9.47391e-06		CF-causing	Yes, new variant added
IVS15+1085_IVS17B+260del7201	c.2908+1085_3367+260del	p.?	deletion of exons 16 through 17b (legacy numbering)|deletion of exons 18 through 20 (current numbering)	1	4.73696e-06		CF-causing	Yes, new variant added
CFTRdele16-18	c.(2908+1_2909-15)_(3468+10_3469-1)del	p.?	deletion of exons 16 through 18 (legacy numbering)|deletion of exons 16 through 21 (current numbering)	1	4.73696e-06		CF-causing	Yes, new variant added
CFTRdele16-20	c.(2908+1_2909-1)_(3873+1_3874-1)del	p.?	deletion of exons 16 through 20 (legacy numbering)|deletion of exons 16 through 23 (current numbering)	3	1.42109e-05		CF-causing	Yes, new variant added
CFTRdele16-17b	c.(2908+1_2909-1)_(3367+1_3368-1)del	p.?	deletion of exons 16, 17a, and 17b (legacy numbering)|deletion of exons 18, 19, and 20 (current numbering)	17	8.05283e-05	CF-causing	CF-causing	No
CFTRdele17a,17b	c.(2988+1_2989-1)_(3367+1_3368-1)del	p.?	deletion of exons 17a and 17b (legacy numbering)|deletion of exons 19 and 20 (current numbering)|3121-977_3499+248del2515	48	0.000227374	CF-causing	CF-causing	No
CFTRdele17b,18	c.(3139+1_3140-1)_(3468+1_3469-1)del	p.?	deletion of exons 17b and 18 (legacy numbering)|deletion of exons 20 and 21 (current numbering)	9	4.26326e-05		CF-causing	Yes, new variant added
CFTRdele18-20	c.(3367+1_3368-1)_(3873+1_3874-1)del	p.?	deletion of exons 18 through 20 (legacy numbering)|deletion of exons 21 through 23 (current numbering)	8	3.78957e-05		CF-causing	Yes, new variant added
CFTRdele18-24	c.(3367+1_3368-1)_(*1_?)del	p.?	deletion of exons 18 through 24 (legacy numbering)|deletion of exons 21 through 27 (current numbering)	1	4.73696e-06		CF-causing	Yes, new variant added
CFTRdele19,20	c.(3468+1_3469-1)_(3873+1_3874-1)del	p.?	deletion of exons 19 and 20 (legacy numbering)|deletion of exons 22 and 23 (current numbering)	13	6.15804e-05		CF-causing	Yes, new variant added
CFTRdele19-24	c.(3468+1_3469-1)_(*1_?)del	p.?	deletion of exons 19 through 24 (legacy numbering)|deletion of exons 22 through 27 (current numbering)	1	4.73696e-06		CF-causing	Yes, new variant added
CFTRdele19-21	c.(3468+1_3469-1)_(3963+1_3964-1)del	p.?	deletion of exons 19, 20, and 21 (legacy numbering)|deletion of exons 22, 23, and 24 (current numbering)	24	0.000113687	CF-causing	CF-causing	No
CFTRdele2,3	c.(53+1_54-1)_(273+1_274-1)del	p.?	deletion of exons 2 and 3 (legacy and current numbering)	1321	0.00625752	CF-causing	CF-causing	No
CFTRdele2-10	c.(53+1_54-1)_(1584+1_1585-1)del	p.?	deletion of exons 2 through 10 (legacy numbering)|deletion of exons 2 through 11 (current numbering)	3	1.42109e-05		CF-causing	Yes, new variant added
CFTRdele2-22	c.(53+1_54-1)_(4136+1_4137-1)del	p.?	deletion of exons 2 through 22 (legacy numbering)|deletion of exons 2 through 25 (current numbering)	1	4.73696e-06		CF-causing	Yes, new variant added
CFTRdele2-6b	c.(53+1_54-1)_(869+1_870-1)del	p.?	deletion of exons 2 through 6b (legacy numbering)|deletion of exons 2 through 7 (current numbering)	2	9.47391e-06		CF-causing	Yes, new variant added
CFTRdele2-7	c.(53+1_54-1)_(1116+1_1117-1)del	p.?	deletion of exons 2 through 7 (legacy numbering)|deletion of exons 2 through 8 (current numbering)	1	4.73696e-06		CF-causing	Yes, new variant added
CFTRdele2-8	c.(53+1_54-1)_(1209+1_1210-1)del	p.?	deletion of exons 2 through 8 (legacy numbering)|deletion of exons 2 through 9 (current numbering)	1	4.73696e-06		CF-causing	Yes, new variant added
CFTRdele2-9	c.53+9713_1392+2669del	p.?	deletion of exons 2 through 9 (legacy numbering)|deletion of exons 2 through 10 (current numbering)	1	4.73696e-06		CF-causing	Yes, new variant added
CFTRdele2,3,10	c.[(53+1_54)_(273_274-1)del;(1392+1_1393-1)_(1584+1_1585-1)del]	p.?	deletion of exons 2, 3, and 10 (legacy numbering)|deletion of exons 2, 3, and 11 (current numbering)	1	4.73696e-06		CF-causing	Yes, new variant added
CFTRdele2-4	c.(53+1_54-1)_(489+1_490-1)del	p.?	deletion of exons 2, 3, and 4 (legacy and current numbering)|IVSI-5842_IVS4+401del|c.54-5842_489+401del	19	9.00022e-05	CF-causing	CF-causing	No
CFTRdele20-23	c.(3717+1_3718-1)_(4242+1_4243-1)del	p.?	deletion of exons 20 through 23 (legacy numbering)|deletion of exons 23 through 26 (current numbering)	1	4.73696e-06		CF-causing	Yes, new variant added
CFTRdele22,23	c.(3963+1_3964-1)_(4242+1_4243-1)del	p.?	deletion of exons 22 and 23 (legacy numbering)|deletion of exons 25 and 26 (current numbering)	112	0.000530539	CF-causing	CF-causing	No
CFTRdele22-24	c.(3963+1_3964-1)_(*1_?)del	p.?	deletion of exons 22, 23, and 24 (legacy numbering)|deletion of exons 25, 26, and 27 (current numbering)	71	0.000336324	CF-causing	CF-causing	No
CFTRdele23,24	c.(4136+1_4137-1)_(*1_?)del	p.?	deletion of exons 23 and 24 (legacy numbering)|deletion of exons 26 and 27 (current numbering)	1	4.73696e-06		CF-causing	Yes, new variant added
CFTRdele4-10	c.(273+1_274-1)_(1584+1_1585-1)del	p.?	deletion of exons 4 through 10 (legacy numbering)|deletion of exons 4 through 11 (current numbering)	32	0.000151583	CF-causing	CF-causing	No
CFTRdele4-11	c.(273+1_274-1)_(1679+1_1680-1)del	p.?	deletion of exons 4 through 11 (legacy numbering)|deletion of exons 4 through 12 (current numbering)	23	0.00010895	CF-causing	CF-causing	No
CFTRdele4-6ains6	c.273+7983_743+362delinsACCTCG	p.?	deletion of exons 4 through 6a and insertion of 6 nucleotides (legacy numbering)|deletion of exons 4 through 7 and insertion of 6 nucleotides (current numbering)	3	1.42109e-05		CF-causing	Yes, new variant added
CFTRdele4-8	c.(273+1_274-1)_(1209+1_1210-1)del	p.?	deletion of exons 4 through 8 (legacy numbering)|deletion of exons 4 through 9 (current numbering)	8	3.78957e-05		CF-causing	Yes, new variant added
CFTRdele4-8,12-21	c.[(273+1_274-1)_(1209+1_1210-1)del;(1679+1_1680-1)_(3963+1_3964-1)del]	p.?	deletion of exons 4 through 8 and 12 through 21 (legacy numbering)|deletion of exons 4 through 9 and 13 through 24 (current numbering)	3	1.42109e-05		CF-causing	Yes, new variant added
CFTRdele4-7	c.(273+1_274-1)_(1116+1_1117-1)del	p.?	deletion of exons 4, 5, 6a, 6b, and 7 (legacy numbering)|deletion of exons 4, 5, 6, 7, and 8 (current numbering)	10	4.73696e-05	CF-causing	CF-causing	No
CFTRdele5,6a	c.(489+1_490-1)_(743+1_744-1)del	p.?	deletion of exons 5 and 6a (legacy numbering)|deletion of exons 5 and 6 (current numbering)	1	4.73696e-06		CF-causing	Yes, new variant added
CFTRdele7,8	c.(870-1053_870-126)_(1209+1_1210-1)del	p.?	deletion of exons 7 and 8 (legacy numbering)|deletion of exons 8 and 9 (current numbering)	1	4.73696e-06		CF-causing	Yes, new variant added
CFTRdele8,9	c.(1116+1_1117-1)_(1392+1_1393-1)del	p.?	deletion of exons 8 and 9 (legacy numbering)|deletion of exons 9 and 10 (current numbering)	3	1.42109e-05		CF-causing	Yes, new variant added
CFTRdele9,10	c.(1209+1_1210-1)_(1584+1_1585-1)del	p.?	deletion of exons 9 and 10 (legacy numbering)|deletion of exons 10 and 11 (current numbering)	2	9.47391e-06		CF-causing	Yes, new variant added
CFTRdelePr-3	c.(?_1)_(273+1_274-1)del	p.?	deletion of part of the promoter through exon 3 (legacy and current numbering)	3	1.42109e-05		CF-causing	Yes, new variant added
CFTRdelePr-9	c.(?_1)_(1392+1_1393-1)del	p.?	deletion of part of the promoter through exon 9 (legacy numbering)|deletion of part of the promoter through exon 10 (current numbering)	1	4.73696e-06		CF-causing	Yes, new variant added
CFTRdup1	c.(?_1)_(53+1_54-1)dup	p.?	duplication of exon 1 (legacy and current numbering)	1	4.73696e-06		CF-causing	Yes, new variant added
CFTRdup19	c.(3468+1_3469-1)_(3717+1_3718-1)dup	p.?	duplication of exon 19 (legacy numbering)|duplication of exon 22 (current numbering)	7	3.31587e-05		CF-causing	Yes, new variant added
CFTRdup2	c.54-4235_164+377dup	p.?	duplication of exon 2 (legacy and current numbering)	3	1.42109e-05		CF-causing	Yes, new variant added
CFTRdup22	c.(3963+1_3964-1)_(4136+1_4137-1)dup	p.?	duplication of exon 22 (legacy numbering)|duplication of exon 25 (current numbering)	10	4.73696e-05		CF-causing	Yes, new variant added
CFTRdup1-3	c.(?_1)_(273+1_274-1)dup	p.?	duplication of exons 1 through 3 (legacy and current numbering)	4	1.89478e-05		CF-causing	Yes, new variant added
CFTRdup10-12	c.(1392+1_1393-1)_(1766+1_1767-1)dup	p.?	duplication of exons 10 through 12 (legacy numbering)|duplication of exons 11 through 13 (current numbering)	7	3.31587e-05		CF-causing	Yes, new variant added
CFTRdup14a-19	c.(2490+1_2491-1)_(3717+1_3718-1)dup	p.?	duplication of exons 14a through 19 (legacy numbering)|duplication of exons 15 through 22 (current numbering)	1	4.73696e-06		CF-causing	Yes, new variant added
CFTRdup14b-17b	c.(2619+1_2620-1)_(3367+1_3368-1)dup	p.?	duplication of exons 14b through 17b (legacy numbering)|duplication of exons 16 through 20 (current numbering)	1	4.73696e-06		CF-causing	Yes, new variant added
CFTRdup16,17a	c.(2908+1_2909-1)_(3139+1_3140-1)dup	p.?	duplication of exons 16 and 17a (legacy numbering)|duplication of exons 18 and 19 (current numbering)	2	9.47391e-06		CF-causing	Yes, new variant added
CFTRdup16-18	c.(2908+1_2909-1)_(3468+1_3469-1)dup	p.?	duplication of exons 16 through 18 (legacy numbering)|duplication of exons 18 through 21 (current numbering)	1	4.73696e-06		CF-causing	Yes, new variant added
Q359K/T360K	c.[1075C>A;1079C>A]	p.Gln359_Thr360delinsLysLys	c.1075_1079delCAAACinsAAAAA|p.Gln359_Thr360delinsLysLys|[1207C>A or1211C>A]	33	0.00015632	CF-causing	CF-causing	No
S466X;R1070Q	c.[1397C>A;3209G>A]|c.[1397C>G;3209G>A]		S466X in cis with R1070Q|[1529C>G with 3341G>A]	58	0.000274743	CF-causing	CF-causing	No
F508del;I1027T	c.[1521_1523del;3080T>C]	p.[Phe508del;Ile1027Thr]	F508del in cis with I1027T|[1653delCTT with 3212T>C]	113	0.000535276	CF-causing	CF-causing	No
F508C;S1251N	c.[1523T>G;3752G>A]		F508C in cis with S1251N|[1655T>G with 3884G>A]	4	1.89478e-05	CF-causing	CF-causing	No
R117H;5T	c.[350G>A;1210-11T>G]		[482G>A with 1342-12T[5]]|R117H with 5T	304	0.00144003	CF-causing	CF-causing	No
R117H;7T	c.[350G>A;1210-12T[7]]		[482G>A with 1342-12T[7]]|R117H with 7T	477	0.00225953	Varying clinical consequence	Varying clinical consequence	No
W1282X;R1283M	c.[3846G>A;3848G>T]		W1282X in cis with R1283M|[3978G>A or3980G>T]	7	3.31587e-05	CF-causing	CF-causing	No
Q2X;R3W	c.[4C>T;7A>T]		Q2X in cis with R3W|[136C>T with 139A>T]	7	3.31587e-05	CF-causing	CF-causing	No
R334W	c.1000C>T	p.Arg334Trp	1132C>T	977	0.00462801	CF-causing	CF-causing	No
R334Q	c.1001G>A	p.Arg334Gln	1133G>A	15	7.10544e-05	Varying clinical consequence	Varying clinical consequence	No
R334L	c.1001G>T	p.Arg334Leu	1133G>T	32	0.000151583	CF-causing	CF-causing	No
1138insG	c.1006_1007insG	p.Ile336SerfsX28	I336fs	39	0.000184741	CF-causing	CF-causing	No
I336K	c.1007T>A	p.Ile336Lys	1139T>A	116	0.000549487	CF-causing	CF-causing	No
T338I	c.1013C>T	p.Thr338Ile	1145C>T	103	0.000487907	CF-causing	CF-causing	No
1154insTC	c.1021_1022dup	p.Phe342HisfsX28	c.1022_1023insTC	366	0.00173373	CF-causing	CF-causing	No
S341P	c.1021T>C	p.Ser341Pro	1153T>C	50	0.000236848	CF-causing	CF-causing	No
1157insTA	c.1025_1026insTA	p.Cys343ThrfsX27		1	4.73696e-06	CF-causing	CF-causing	No
1161delC	c.1029del	p.Cys343X		31	0.000146846	CF-causing	CF-causing	No
L346P	c.1037T>C	p.Leu346Pro	1169T>G	8	3.78957e-05	CF-causing	CF-causing	No
R347H	c.1040G>A	p.Arg347His	1172G>A	361	0.00171004	CF-causing	CF-causing	No
R347P	c.1040G>C	p.Arg347Pro	1172G>C	867	0.00410694	CF-causing	CF-causing	No
A349V	c.1046C>T	p.Ala349Val	1178C>T	8	3.78957e-05	Unknown significance	Varying clinical consequence	Yes
1185delTC	c.1053_1054del	p.Arg352AlafsX11		1	4.73696e-06	CF-causing	CF-causing	No
R352W	c.1054C>T	p.Arg352Trp	1186C>T	11	5.21065e-05	Varying clinical consequence	Varying clinical consequence	No
R352Q	c.1055G>A	p.Arg352Gln	1187G>A	192	0.000909496	CF-causing	CF-causing	No
Q353X	c.1057C>T	p.Gln353X	1189C>T	10	4.73696e-05	CF-causing	CF-causing	No
1200_1219del20	c.1068_1087del	p.Trp356X		1	4.73696e-06		CF-causing	Yes, new variant added
W356X	c.1068G>A	p.Trp356X	1200G>A	3	1.42109e-05	CF-causing	CF-causing	No
1199delG	c.1069del	p.Ala357LeufsX12		4	1.89478e-05	CF-causing	CF-causing	No
1204_1205delGT	c.1072_1073del			1	4.73696e-06		CF-causing	Yes, new variant added
Q359R	c.1076A>G	p.Gln359Arg	1208A>G	9	4.26326e-05	Varying clinical consequence	CF-causing	Yes
1212delA	c.1080del	p.Trp361GlyfsX8		1	4.73696e-06		CF-causing	Yes, new variant added
1213delT	c.1081del	p.Trp361GlyfsX8		23	0.00010895	CF-causing	CF-causing	No
W361X	c.1082G>A|c.1083G>A	p.Trp361X	1214G>A|1215G>A	3	1.42109e-05	CF-causing	CF-causing	No
1215delG	c.1083del	p.Trp361CysfsX8		8	3.78957e-05	CF-causing	CF-causing	No
c.1084_1088dup	c.1084_1088dup	p.Ser364MetfsX7		7	3.31587e-05		CF-causing	Yes, new variant added
Y362X	c.1086T>A|c.1086T>G	p.Tyr362X	1218T>A|1218T>G	6	2.84217e-05	CF-causing	CF-causing	No
1221delCT	c.1093_1094del	p.Leu365TrpfsX16		2	9.47391e-06	CF-causing	CF-causing	No
Q372X	c.1114C>T	p.Gln372X	1246C>T	2	9.47391e-06		CF-causing	Yes, new variant added
c.1115delA	c.1115del	p.Gln372ArgfsX16		1	4.73696e-06		CF-causing	Yes, new variant added
CFTRdup16-20	c.(2908+1_2909-1)_(3873+1_3874-1)dup	p.?	duplication of exons 16 through 20 (legacy numbering)|duplication of exons 16 through 23 (current numbering)	1	4.73696e-06		CF-causing	Yes, new variant added
CFTRdup16-22	c.(2908+1_2909-1)_(4136+1_4137-1)del	p.?	duplication of exons 16 through 22 (legacy numbering)|duplication of exons 16 through 25 (current numbering)	1	4.73696e-06		CF-causing	Yes, new variant added
CFTRdup2-4	c.(53+1_54-1)_(489+1_490-1)dup	p.?	duplication of exons 2 through 4 (legacy numbering and current numbering)	1	4.73696e-06		CF-causing	Yes, new variant added
CFTRdup22,23	c.(3963+1_3964-1)_(4242+1_4243-1)dup	p.?	duplication of exons 22 and 23 (legacy numbering)|duplication of exons 25 and 26 (current numbering)	1	4.73696e-06		CF-causing	Yes, new variant added
CFTRdup22-24	c.(3963+1_3964-1)_(*1_?)dup	p.?	duplication of exons 22 through 24 (legacy numbering)|duplication of exons 25 through 27 (current numbering)	2	9.47391e-06		CF-causing	Yes, new variant added
CFTRdup4-19	c.(273+1_274-1)_(3717+1_3718-1)del	p.?	duplication of exons 4 through 19 (legacy numbering)|duplication of exons 4 through 22 (current numbering)	1	4.73696e-06		CF-causing	Yes, new variant added
CFTRdup4-8	c.(273+1_274-1)_(1209+1_1210-1)dup	p.?	duplication of exons 4 through 8 (legacy numbering)|duplication of exons 4 through 9 (current numbering)	1	4.73696e-06		CF-causing	Yes, new variant added
1249insA	c.1118dup	p.Asp373GlufsX9		1	4.73696e-06	CF-causing	CF-causing	No
241delAT	c.112_113del	p.Tyr38ProfsX6		1	4.73696e-06	CF-causing	CF-causing	No
Q376X	c.1126C>T	p.Gln376X	1258C>T	1	4.73696e-06		CF-causing	Yes, new variant added
1262delA	c.1130del	p.Lys377SerfsX11		1	4.73696e-06	CF-causing	CF-causing	No
1259insA	c.1130dup	p.Gln378AlafsX4	1262insA|c.1127_1128insA	51	0.000241585	CF-causing	CF-causing	No
Q378X	c.1132C>T	p.Gln378X	1264C>T	2	9.47391e-06	CF-causing	CF-causing	No
E379X	c.1135G>T	p.Glu379X	1267G>T	20	9.47391e-05	CF-causing	CF-causing	No
K381X	c.1141A>T	p.Lys381X	1273A>T	3	1.42109e-05		CF-causing	Yes, new variant added
Y38X	c.114C>G	p.Tyr38X	246C>G	1	4.73696e-06		CF-causing	Yes, new variant added
1288insTA	c.1155_1156dup	p.Asn386IlefsX3	c.1152_1153dupAT	38	0.000180004	CF-causing	CF-causing	No
1289insTA	c.1157_1158insTA	p.Leu387ThrfsX2		3	1.42109e-05		CF-causing	Yes, new variant added
1288insA	c.1157dup	p.Asn386LysfsX25		1	4.73696e-06	CF-causing	CF-causing	No
1291delTT	c.1159_1160del	p.Leu387AsnfsX23		2	9.47391e-06	CF-causing	CF-causing	No
Q39X	c.115C>T	p.Gln39X	247C>T	81	0.000383693	CF-causing	CF-causing	No
T388X	c.1162_1163delinsTA	p.Thr388X		1	4.73696e-06	CF-causing	CF-causing	No
1294del7	c.1162_1168del	p.Thr388GlnfsX3		1	4.73696e-06	CF-causing	CF-causing	No
1309delG	c.1177del	p.Val393X		3	1.42109e-05		CF-causing	Yes, new variant added
c.1190dupT	c.1190dup	p.Thr398AsnfsX13		1	4.73696e-06		CF-causing	Yes, new variant added
S4X	c.11C>A	p.Ser4X	143C>A	113	0.000535276	CF-causing	CF-causing	No
W401X	c.1202G>A|c.1203G>A	p.Trp401X	W401X(TAG)|W401X(TGA)|1334G>A|1335G>A	27	0.000127898	CF-causing	CF-causing	No
E402X	c.1204G>T	p.Glu402X	1336G>T	2	9.47391e-06		CF-causing	Yes, new variant added
1340delA	c.1208del	p.Glu403GlyfsX39		1	4.73696e-06		CF-causing	Yes, new variant added
CFTRdup4-10	c.(273+1_274-1)_(1584+1_1585-1)dup	p.?	duplication of exons 4 through 9 (legacy numbering)|duplication of exons 4 through 10 (current numbering)	3	1.42109e-05		CF-causing	Yes, new variant added
CFTRdup6a,6b	c.(579+1_580-1)_(869+1_870-1)dup	p.?	duplication of exons 6a and 6b (legacy numbering)|duplication of exons 6 and 7 (current numbering)	1	4.73696e-06		CF-causing	Yes, new variant added
CFTRdup6b,7	c.(743+1_744-1)_(1116+1_1117-1)dup	p.?	duplication of exons 6b and 7 (legacy numbering)|duplication of exons 7 and 8 (current numbering)	3	1.42109e-05		CF-causing	Yes, new variant added
CFTRdup6b-16	c.(743+1_744-1)_(2988+1_2989-1)dup	p.?	duplication of exons 6b through 16 (legacy numbering)|duplication of exons 6b through 18 (current numbering)	2	9.47391e-06		CF-causing	Yes, new variant added
CFTRdup6b-10	c.(743+1_744-1)_(1584+1_1585-1)dup	p.?	duplication of exons 6b, 7, 8, 9, and 10 (legacy numbering)|duplication of exons 7, 8, 9, 10, and 11 (current numbering)	49	0.000232111	CF-causing	CF-causing	No
CFTRdup8-10	c.(1116+1_1117-1)_(1584+1_1585-1)dup	p.?	duplication of exons 8 through 10 (legacy numbering)|duplication of exons 9 through 11 (current numbering)	7	3.31587e-05		CF-causing	Yes, new variant added
M1V	c.1A>G	p.?	p.Met1Val|133A>G	49	0.000232111	CF-causing	CF-causing	No
3413_3499+268del355PBins6PB	c.3281_3367+268delinsTGTTAA	p.?	partial deletion of exon 17b (legacy numbering) with insertion of TGTTAA|partial deletion of exon 20 (current numbering) with insertion of TGTTAA	1	4.73696e-06		CF-causing	Yes, new variant added
1248insATCAA	c.1116_1116+1insATCAA	p.?		1	4.73696e-06	CF-causing	CF-causing	No
1248+1G->A	c.1116+1G>A	p.?		78	0.000369483	CF-causing	CF-causing	No
1248+1G->C	c.1116+1G>C	p.?		3	1.42109e-05		CF-causing	Yes, new variant added
1248+1G->T	c.1116+1G>T	p.?		1	4.73696e-06		CF-causing	Yes, new variant added
1248+2T->A	c.1116+2T>A	p.?		1	4.73696e-06		CF-causing	Yes, new variant added
1248+2T->C	c.1116+2T>C	p.?		1	4.73696e-06		CF-causing	Yes, new variant added
1249-1G->A	c.1117-1G>A	p.?		14	6.63174e-05	CF-causing	CF-causing	No
1341+1G->A	c.1209+1G>A	p.?		31	0.000146846	CF-causing	CF-causing	No
1343delG	c.1211del	p.Gly404AspfsX38	1342delG|c.1210delG	10	4.73696e-05	CF-causing	CF-causing	No
c.1219delG	c.1219del	p.Glu407AsnfsX35		2	9.47391e-06		CF-causing	Yes, new variant added
E407X	c.1219G>T	p.Glu407X	1351G->T	6	2.84217e-05		CF-causing	Yes, new variant added
1353delA	c.1221del	p.Glu407AspfsX35		3	1.42109e-05	CF-causing	CF-causing	No
1366delG	c.1234del	p.Ala412GlnfsX30		5	2.36848e-05	CF-causing	CF-causing	No
Q414X	c.1240C>T	p.Gln414X	1372C>T	18	8.52652e-05	CF-causing	CF-causing	No
1367del5	c.1243_1247del	p.Asn415X		31	0.000146846	CF-causing	CF-causing	No
c.1244delA	c.1244del	p.Asn415ThrfsX27		1	4.73696e-06		CF-causing	Yes, new variant added
1380insT	c.1248dup	p.Asn417X		1	4.73696e-06	CF-causing	CF-causing	No
c.1262delC	c.1262del	p.Thr421IlefsX21		1	4.73696e-06		CF-causing	Yes, new variant added
1419delC	c.1287del	p.Phe430SerfsX12		0	0	CF-causing	CF-causing	No
1429del7	c.1301_1307del	p.Ser434LeufsX6	1433delCACTTCT	4	1.89478e-05	CF-causing	CF-causing	No
S434X	c.1301C>A|c.1301C>G	p.Ser434X	1433C>G|1433C>A	26	0.000123161	CF-causing	CF-causing	No
1434delA	c.1302del	p.Leu435PhefsX7		5	2.36848e-05	CF-causing	CF-causing	No
c.1312dupA	c.1312dup	p.Thr438AsnfsX8		2	9.47391e-06		CF-causing	Yes, new variant added
K442X	c.1324A>T	p.Lys442X	1456A>T	2	9.47391e-06	CF-causing	CF-causing	No
1461ins4	c.1327_1330dup	p.Ile444ArgfsX3	c.1326_1329dupAGAT|c.1329_1330insAGAT	89	0.000421589	CF-causing	CF-causing	No
D443Y	c.1327G>T	p.Asp443Tyr	1459G>T	12	5.68435e-05	Varying clinical consequence	Varying clinical consequence	No
D443fs	c.1329_1350del	p.Asp443GlufsX19		4	1.89478e-05		CF-causing	Yes, new variant added
1460delAT	c.1330_1331del	p.Ile444X		3	1.42109e-05	CF-causing	CF-causing	No
1465_1466insTAAT	c.1333_1334insTAAT	p.Asn445IlefsX38		3	1.42109e-05		CF-causing	Yes, new variant added
1471delA	c.1340del	p.Lys447ArgfsX2		39	0.000184741	CF-causing	CF-causing	No
1474delA	c.1342del	p.Ile448X		1	4.73696e-06		CF-causing	Yes, new variant added
Q452X	c.1354C>T	p.Gln452X	1486C>T	1	4.73696e-06		CF-causing	Yes, new variant added
L453S	c.1358T>C	p.Leu453Ser	1490T>C	5	2.36848e-05	CF-causing	CF-causing	No
1491-1500del	c.1360_1387del	p.Leu454AlafsX6		1	4.73696e-06	CF-causing	CF-causing	No
A455E	c.1364C>A	p.Ala455Glu	1496C>A	704	0.00333482	CF-causing	CF-causing	No
1497delGG	c.1365_1366del	p.Val456CysfsX25		17	8.05283e-05	CF-causing	CF-causing	No
1498delG	c.1366del	p.Val456LeufsX13		1	4.73696e-06	CF-causing	CF-causing	No
V456F	c.1366G>T	p.Val456Phe	1498G>T	6	2.84217e-05	CF-causing	CF-causing	No
V456A	c.1367T>C	p.Val456Ala	1499T>C	58	0.000274743	CF-causing	CF-causing	No
1504delG	c.1373del	p.Gly458AspfsX11		5	2.36848e-05	CF-causing	CF-causing	No
c.1375_1385del	c.1375_1385del	p.Ser459ArgfsX19		2	9.47391e-06	CF-causing	CF-causing	No
A46D	c.137C>A	p.Ala46Asp	269C>A	15	7.10544e-05	CF-causing	CF-causing	No
1341+1G->C	c.1209+1G>C	p.?		1	4.73696e-06	CF-causing	CF-causing	No
1341+1G->T	c.1209+1G>T	p.?		2	9.47391e-06	CF-causing	CF-causing	No
1341+2T->A	c.1209+2T>A	p.?		1	4.73696e-06		CF-causing	Yes, new variant added
1341+2T->G	c.1209+2T>G	p.?		1	4.73696e-06	CF-causing	CF-causing	No
5T	c.1210-12T[5]	p.?		710	0.00336324	Varying clinical consequence	Varying clinical consequence	No
1342-1delG	c.1210-1del	p.?		3	1.42109e-05		CF-causing	Yes, new variant added
1342-1G->A	c.1210-1G>A	p.?		1	4.73696e-06		CF-causing	Yes, new variant added
S466X	c.1397C>A|c.1397C>G	p.Ser466X	S466X(TGA)|S466X(TAA)|1529C>A|1529C>G	127	0.000601594	CF-causing	CF-causing	No
L467P	c.1400T>C	p.Leu467Pro	1532T>C	82	0.00038843	CF-causing	CF-causing	No
M470V	c.1408A>G	p.Met470Val	1540A>G	414	0.0019611	Non CF-causing	Non CF-causing	No
V470M	c.1408G>A	p.Val470Met	1540G>A	13	6.15804e-05	Non CF-causing	Non CF-causing	No
1540del10	c.1409_1418del	p.Val470GlufsX54		3	1.42109e-05	CF-causing	CF-causing	No
1548delG	c.1418del	p.Gly473GlufsX54	1550delG	36	0.00017053	CF-causing	CF-causing	No
c.142_145delAATC	c.142_145del	p.Asn48TyrfsX42		3	1.42109e-05	CF-causing	CF-causing	No
E474K	c.1420G>A	p.Glu474Lys	1552G>A	4	1.89478e-05	CF-causing	CF-causing	No
1556delT	c.1424del	p.Leu475ArgfsX52		2	9.47391e-06	CF-causing	CF-causing	No
1565delCA	c.1433_1434del	p.Ser478X		2	9.47391e-06		CF-causing	Yes, new variant added
E479X	c.1435G>T	p.Glu479X	1567G>T	1	4.73696e-06		CF-causing	Yes, new variant added
1571delG	c.1439del	p.Gly480ValfsX47		1	4.73696e-06	CF-causing	CF-causing	No
1576insT	c.1446dup	p.Lys483X		2	9.47391e-06	CF-causing	CF-causing	No
S489X	c.1466C>A|c.1466C>G	p.Ser489X	1598C>A	89	0.000421589	CF-causing	CF-causing	No
1601delT	c.1469del	p.Phe490SerfsX37		6	2.84217e-05		CF-causing	Yes, new variant added
c.147_150delATCT	c.147_150del	p.Ser50LysfsX40		1	4.73696e-06		CF-causing	Yes, new variant added
1601delTC	c.1470_1471del	p.Phe490LeufsX13		3	1.42109e-05	CF-causing	CF-causing	No
S492F	c.1475C>T	p.Ser492Phe	1607C>T	59	0.00027948	CF-causing	CF-causing	No
1609delCA	c.1477_1478del	p.Gln493ValfsX10		50	0.000236848	CF-causing	CF-causing	No
Q493X	c.1477C>T	p.Gln493X	1609C>T	425	0.00201321	CF-causing	CF-causing	No
c.1486delT	c.1486del	p.Trp496GlyfsX31		1	4.73696e-06		CF-causing	Yes, new variant added
W496X	c.1487G>A	p.Trp496X	1619G>A	12	5.68435e-05	CF-causing	CF-causing	No
P5L	c.14C>T	p.Pro5Leu	146C>T	128	0.00060633	Varying clinical consequence	Varying clinical consequence	No
I502T	c.1505T>C	p.Ile502Thr	1637T>C	25	0.000118424	CF-causing	CF-causing	No
E504X	c.1510G>T	p.Glu504X	1642G>T	1	4.73696e-06	CF-causing	CF-causing	No
I507del	c.1519_1521del	p.Ile507del	c.1519_1521del|c.1516_1518delATC|I506del|p.Ile506del|1651delATC	875	0.00414484	CF-causing	CF-causing	No
F508del	c.1521_1523del	p.Phe508del	c.1521_1523del|1653delCTT	137363	0.650683	CF-causing	CF-causing	No
F508C	c.1523T>G	p.Phe508Cys	1655T>G	14	6.63174e-05	Non CF-causing	Non CF-causing	No
1660delG	c.1528del	p.Val510PhefsX17		2	9.47391e-06		CF-causing	Yes, new variant added
c.1530_1531delTT	c.1530_1531del	p.Ser511LeufsX2		1	4.73696e-06		CF-causing	Yes, new variant added
D513G	c.1538A>G	p.Asp513Gly	1670A>G	10	4.73696e-05	CF-causing	CF-causing	No
E514X	c.1540G>T	p.Glu514X	1672G>T	4	1.89478e-05	CF-causing	CF-causing	No
1675_1687del13	c.1543_1555del	p.Tyr515AlafsX8		2	9.47391e-06		CF-causing	Yes, new variant added
1677delTA	c.1545_1546del	p.Tyr515X		517	0.00244901	CF-causing	CF-causing	No
R516G	c.1546A>G	p.Arg516Gly	1678A>G	9	4.26326e-05	CF-causing	CF-causing	No
c.1547_1548delGA	c.1547_1548del	p.Arg516IlefsX51		1	4.73696e-06		CF-causing	Yes, new variant added
K52X	c.154A>T	p.Lys52X	286A>T	1	4.73696e-06	CF-causing	CF-causing	No
Y517X	c.1551C>A|c.1551C>G	p.Tyr517X	1683C>A|1683C>G	1	4.73696e-06	CF-causing	CF-causing	No
V520F	c.1558G>T	p.Val520Phe	1690G>T	199	0.000942654	CF-causing	CF-causing	No
295ins8	c.156_163dup	p.Arg55AsnfsX39		3	1.42109e-05	CF-causing	CF-causing	No
284delA	c.156del	p.Lys52AsnfsX39		2	9.47391e-06	CF-causing	CF-causing	No
C524X	c.1572C>A	p.Cys524X	1704C>A	20	9.47391e-05	CF-causing	CF-causing	No
Q525X	c.1573C>T	p.Gln525X	1705C>T	19	9.00022e-05	CF-causing	CF-causing	No
c.1573delC	c.1573del	p.Gln525AsnfsX2		2	9.47391e-06		CF-causing	Yes, new variant added
1342-1G->C	c.1210-1G>C	p.?		2	9.47391e-06	CF-causing	CF-causing	No
E527X	c.1579G>T	p.Glu527X	1711G>T	1	4.73696e-06		CF-causing	Yes, new variant added
c.1581dupA	c.1581dup	p.Glu528ArgfsX40		1	4.73696e-06		CF-causing	Yes, new variant added
E528X	c.1582G>T	p.Glu528X	1714G>T	2	9.47391e-06	CF-causing	CF-causing	No
1342-1G->T	c.1210-1G>T	p.?		1	4.73696e-06	CF-causing	CF-causing	No
1342-2delAG	c.1210-2_1210-1del	p.?		1	4.73696e-06		CF-causing	Yes, new variant added
1342-2A->C	c.1210-2A>C	p.?		17	8.05283e-05	CF-causing	CF-causing	No
9T	c.1210-7_1210-6dup	p.?		10	4.73696e-05	Non CF-causing	Non CF-causing	No
1716G/A	c.1584G>A	p.Glu528=	E528E	61	0.000288954	Non CF-causing	Non CF-causing	No
1524+1delG	c.1392+1del	p.?		1	4.73696e-06	CF-causing	CF-causing	No
1524+1G->A	c.1392+1G>A	p.?		9	4.26326e-05	CF-causing	CF-causing	No
1525-1G->A	c.1393-1G>A	p.?		151	0.00071528	CF-causing	CF-causing	No
1525-1G->C	c.1393-1G>C	p.?		1	4.73696e-06		CF-causing	Yes, new variant added
S531X	c.1592_1593delinsG	p.Ser531X		1	4.73696e-06		CF-causing	Yes, new variant added
K536X	c.1606A>T	p.Lys536X	1738A>T	1	4.73696e-06		CF-causing	Yes, new variant added
c.1608delA	c.1608del	p.Asp537ThrfsX3		2	9.47391e-06		CF-causing	Yes, new variant added
E54X	c.160G>T	p.Glu54X	292G>T	1	4.73696e-06		CF-causing	Yes, new variant added
1749insTA	c.1616_1617dup	p.Val540X		1	4.73696e-06	CF-causing	CF-causing	No
G542X	c.1624G>T	p.Gly542X	1756G>T	5752	0.027247	CF-causing	CF-causing	No
1759delG	c.1627del	p.Glu543LysfsX6		1	4.73696e-06		CF-causing	Yes, new variant added
1525-1G->T	c.1393-1G>T	p.?		1	4.73696e-06		CF-causing	Yes, new variant added
1525-2A->G	c.1393-2A>G	p.?		24	0.000113687	CF-causing	CF-causing	No
1710del17bp	c.1579_1584+11del	p.?		1	4.73696e-06		CF-causing	Yes, new variant added
1716+1G->A	c.1584+1G>A	p.?		16	7.57913e-05	CF-causing	CF-causing	No
1716+1G->T	c.1584+1G>T	p.?		1	4.73696e-06		CF-causing	Yes, new variant added
1716+2delT	c.1584+2del	p.?		2	9.47391e-06		CF-causing	Yes, new variant added
1716+2T->C	c.1584+2T>C	p.?		5	2.36848e-05	CF-causing	CF-causing	No
1717-1G->A	c.1585-1G>A	p.?		1735	0.00821862	CF-causing	CF-causing	No
1774delCT	c.1642_1643del	p.Leu548GlufsX19		6	2.84217e-05	CF-causing	CF-causing	No
S549R	c.1645A>C|c.1647T>A|c.1647T>G	p.Ser549Arg	S549R(A->C)|S549R(T->G)|1777A>C|1779T>G|1779T>A	217	0.00102792	CF-causing	CF-causing	No
S549N	c.1646G>A	p.Ser549Asn	1778G>A	318	0.00150635	CF-causing	CF-causing	No
G550X	c.1648G>T	p.Gly550X	1780G>T	11	5.21065e-05	CF-causing	CF-causing	No
1782delA	c.1650del	p.Gly551ValfsX8		8	3.78957e-05	CF-causing	CF-causing	No
G551S	c.1651G>A	p.Gly551Ser	1783G>A	41	0.000194215	CF-causing	CF-causing	No
1717-1G->T	c.1585-1G>T	p.?		3	1.42109e-05	CF-causing	CF-causing	No
1784insATCAT	c.1652_1653insATCAT	p.Gln552SerfsX9		1	4.73696e-06		CF-causing	Yes, new variant added
1717-2A->G	c.1585-2A>G	p.?		13	6.15804e-05	CF-causing	CF-causing	No
1784delG	c.1652del	p.Gly551ValfsX8		1	4.73696e-06		CF-causing	Yes, new variant added
G551D	c.1652G>A	p.Gly551Asp	1784G>A	3831	0.0181473	CF-causing	CF-causing	No
1717-8G->A	c.1585-8G>A	p.?		48	0.000227374	CF-causing	CF-causing	No
Q552X	c.1654C>T	p.Gln552X	1786C>T	62	0.000293691	CF-causing	CF-causing	No
1787delA	c.1656del	p.Gln552HisfsX7		4	1.89478e-05		CF-causing	Yes, new variant added
R553X	c.1657C>T	p.Arg553X	1789C>T	1800	0.00852652	CF-causing	CF-causing	No
R555X	c.1663A>T	p.Arg555X	1795A>T	1	4.73696e-06		CF-causing	Yes, new variant added
E56K	c.166G>A	p.Glu56Lys	298G>A	11	5.21065e-05	CF-causing	CF-causing	No
E56X	c.166G>T	p.Glu56X	298G>T	2	9.47391e-06		CF-causing	Yes, new variant added
1802delC	c.1670del	p.Ser557PhefsX2		4	1.89478e-05	CF-causing	CF-causing	No
L558S	c.1673T>C	p.Leu558Ser	1805T>C	52	0.000246322	CF-causing	CF-causing	No
1806delA	c.1674del	p.Ala559GlnfsX13		1	4.73696e-06	CF-causing	CF-causing	No
1807delG	c.1675del	p.Ala559GlnfsX13		1	4.73696e-06		CF-causing	Yes, new variant added
A559T	c.1675G>A	p.Ala559Thr	1807G>A	155	0.000734228	CF-causing	CF-causing	No
296+1G->A	c.164+1G>A	p.?		9	4.26326e-05	CF-causing	CF-causing	No
296+1G->C	c.164+1G>C	p.?		5	2.36848e-05	CF-causing	CF-causing	No
296+1G->T	c.164+1G>T	p.?		15	7.10544e-05	CF-causing	CF-causing	No
R560K	c.1679G>A	p.Arg560Lys	1811G>A	20	9.47391e-05	CF-causing	CF-causing	No
R560T	c.1679G>C	p.Arg560Thr	1811G>C	433	0.0020511	CF-causing	CF-causing	No
296+28A->G	c.164+28A>G	p.?		9	4.26326e-05	Unknown significance	Varying clinical consequence	Yes
296+2T->A	c.164+2T>A	p.?		1	4.73696e-06		CF-causing	Yes, new variant added
296+2T->C	c.164+2T>C	p.?		3	1.42109e-05	CF-causing	CF-causing	No
296+2T->G	c.164+2T>G	p.?		3	1.42109e-05	CF-causing	CF-causing	No
296+3insT	c.164+4dup	p.?		4	1.89478e-05	CF-causing	CF-causing	No
R560S	c.1680A>C|c.1680A>T	p.Arg560Ser	1812A>C	12	5.68435e-05	CF-causing	CF-causing	No
A561E	c.1682C>A	p.Ala561Glu	1814C>A	86	0.000407378	CF-causing	CF-causing	No
1813insC	c.1682dup	p.Val562SerfsX6		2	9.47391e-06	CF-causing	CF-causing	No
V562I	c.1684G>A	p.Val562Ile	1816G>A	28	0.000132635	Non CF-causing	Non CF-causing	No
Y563N	c.1687T>A	p.Tyr563Asn	1819T>A	44	0.000208426	CF-causing	CF-causing	No
Y563D	c.1687T>G	p.Tyr563Asp	1819T>G	6	2.84217e-05	CF-causing	CF-causing	No
Y563X	c.1689C>A	p.Tyr563X	1821C>A	4	1.89478e-05	CF-causing	CF-causing	No
300delA	c.168del	p.Glu56AspfsX35		12	5.68435e-05	CF-causing	CF-causing	No
1824delA	c.1692del	p.Asp565MetfsX7		7	3.31587e-05	CF-causing	CF-causing	No
W57G	c.169T>G	p.Trp57Gly	301T>G	29	0.000137372	CF-causing	CF-causing	No
1833delT	c.1703del	p.Leu568CysfsX4		10	4.73696e-05	CF-causing	CF-causing	No
L568X	c.1703T>A	p.Leu568X	1835T>A	2	9.47391e-06	CF-causing	CF-causing	No
Y569D	c.1705T>G	p.Tyr569Asp	1837T>G	69	0.00032685	CF-causing	CF-causing	No
Y569X	c.1707T>A	p.Tyr569X	1839T>A	2	9.47391e-06		CF-causing	Yes, new variant added
c.1708_1712delTTATT	c.1708_1712del	p.Leu570ArgfsX17		2	9.47391e-06		CF-causing	Yes, new variant added
L570X	c.1709T>A	p.Leu570X	1841T>A	1	4.73696e-06		CF-causing	Yes, new variant added
W57X	c.170G>A|c.171G>A	p.Trp57X	W57X(TAG)|W57X(TGA)|302G>A|303G>A	15	7.10544e-05	CF-causing	CF-causing	No
1845delAG/1846delGA	c.1714_1715del	p.Asp572LeufsX16		2	9.47391e-06		CF-causing	Yes, new variant added
P574H	c.1721C>A	p.Pro574His	1853C>A	33	0.00015632	CF-causing	CF-causing	No
F575Y	c.1724T>A	p.Phe575Tyr	1856T>A	8	3.78957e-05	Varying clinical consequence	Varying clinical consequence	No
c.1725_1727delinsAT	c.1725_1727delinsAT	p.Phe575LeufsX4		1	4.73696e-06		CF-causing	Yes, new variant added
1857delT	c.1725del	p.Phe575LeufsX4		2	9.47391e-06		CF-causing	Yes, new variant added
G576A	c.1727G>C	p.Gly576Ala	1859G>C	72	0.000341061	Non CF-causing	Non CF-causing	No
Y577X	c.1731C>A	p.Tyr577X	1863C>A	3	1.42109e-05	CF-causing	CF-causing	No
D579G	c.1736A>G	p.Asp579Gly	1868A>G	98	0.000464222	Varying clinical consequence	Varying clinical consequence	No
1870delG	c.1738del	p.Val580PhefsX2		1	4.73696e-06		CF-causing	Yes, new variant added
306delTAGA	c.174_177del	p.Asp58GlufsX32		17	8.05283e-05	CF-causing	CF-causing	No
1874_1875insTT	c.1741_1742dup	p.Leu581PhefsX2		1	4.73696e-06	CF-causing	CF-causing	No
1874insT	c.1742dup	p.Leu581PhefsX8		7	3.31587e-05	CF-causing	CF-causing	No
L581X	c.1742T>A	p.Leu581X	1874T>A	1	4.73696e-06		CF-causing	Yes, new variant added
305insT	c.174dup	p.Arg59X		1	4.73696e-06		CF-causing	Yes, new variant added
c.1753delG	c.1753del	p.Glu585LysfsX10		1	4.73696e-06		CF-causing	Yes, new variant added
E585X	c.1753G>T	p.Glu585X	1885G>T	209	0.000990024	CF-causing	CF-causing	No
306insA	c.175dup	p.Arg59LysfsX10	307insA|c.174_175insA	26	0.000123161	CF-causing	CF-causing	No
E588X	c.1762G>T	p.Glu588X	1894G>T	2	9.47391e-06		CF-causing	Yes, new variant added
E588V	c.1763A>T	p.Glu588Val	1895A>T	8	3.78957e-05	Varying clinical consequence	Varying clinical consequence	No
297-1G->A	c.165-1G>A	p.?		10	4.73696e-05	CF-causing	CF-causing	No
297-2A->G	c.165-2A>G	p.?		5	2.36848e-05	CF-causing	CF-causing	No
297-3C->T	c.165-3C>T	p.?		7	3.31587e-05	Unknown significance	CF-causing	Yes
1811+1G->A	c.1679+1G>A	p.?		10	4.73696e-05	CF-causing	CF-causing	No
1811+1G->C	c.1679+1G>C	p.?		34	0.000161057	CF-causing	CF-causing	No
1811+2T->C	c.1679+2T>C	p.?		5	2.36848e-05	CF-causing	CF-causing	No
1812-1G->A	c.1680-1G>A	p.?		88	0.000416852	CF-causing	CF-causing	No
1812-1G->C	c.1680-1G>C	p.?		2	9.47391e-06	CF-causing - previously IVS11-1G->C	CF-causing	No
1812-2A->C	c.1680-2A>C	p.?		2	9.47391e-06	CF-causing	CF-causing	No
1898+1G->A	c.1766+1G>A	p.?		603	0.00285638	CF-causing	CF-causing	No
308insA	c.177dup	p.Glu60ArgfsX9		1	4.73696e-06	CF-causing	CF-causing	No
1918delGC	c.1786_1787del	p.Ala596X		2	9.47391e-06	CF-causing	CF-causing	No
E60K	c.178G>A	p.Glu60Lys	310G>A	7	3.31587e-05	CF-causing	CF-causing	No
E60X	c.178G>T	p.Glu60X	310G>T	411	0.00194689	CF-causing	CF-causing	No
1924del7	c.1792_1798del	p.Lys598GlyfsX11		9	4.26326e-05	CF-causing	CF-causing	No
K598X	c.1792A>T	p.Lys598X	1924A>T	3	1.42109e-05	CF-causing	CF-causing	No
1932delG	c.1800del	p.Ile601PhefsX10		1	4.73696e-06	CF-causing	CF-causing	No
I601F	c.1801A>T	p.Ile601Phe	1933A>T	6	2.84217e-05	CF-causing	CF-causing	No
c.1807delG	c.1807del	p.Val603SerfsX8		2	9.47391e-06	CF-causing	CF-causing	No
1942del17	c.1810_1826del	p.Thr604PhefsX5		1	4.73696e-06	CF-causing	CF-causing	No
1949del84	c.1820_1903del	p.Met607_Gln634del		47	0.000222637	CF-causing	CF-causing	No
H609R	c.1826A>G	p.His609Arg	1958A>G	51	0.000241585	CF-causing	CF-causing	No
A613T	c.1837G>A	p.Ala613Thr	1969G>A	24	0.000113687	CF-causing	CF-causing	No
D614G	c.1841A>G	p.Asp614Gly	1973A>G	46	0.0002179	Varying clinical consequence	Varying clinical consequence	No
1978delA	c.1846del	p.Ile616TyrfsX2		1	4.73696e-06	CF-causing	CF-causing	No
1978dupA	c.1846dup	p.Ile616AsnfsX6		2	9.47391e-06	CF-causing	CF-causing	No
c.1853_1863del	c.1853_1863del	p.Ile618ArgfsX2		2	9.47391e-06		CF-causing	Yes, new variant added
I618T	c.1853T>C	p.Ile618Thr	1985T>C	21	9.94761e-05	Varying clinical consequence	CF-causing	Yes
317insC	c.185dup	p.Ser63PhefsX6		1	4.73696e-06	CF-causing	CF-causing	No
G622D	c.1865G>A	p.Gly622Asp	1997G>A	14	6.63174e-05	Varying clinical consequence	Varying clinical consequence	No
2003del8	c.1871_1878del	p.Ser624IlefsX15		1	4.73696e-06		CF-causing	Yes, new variant added
2005delTA	c.1874_1875del	p.Tyr625PhefsX16		1	4.73696e-06	CF-causing	CF-causing	No
G628R	c.1882G>A|c.1882G>C	p.Gly628Arg	2014G>C|2014G>A	18	8.52652e-05	CF-causing	CF-causing	No
S631X	c.1892C>G	p.Ser631X	2024C>G	1	4.73696e-06		CF-causing	Yes, new variant added
2025dupA	c.1893dup	p.Glu632ArgfsX10		1	4.73696e-06		CF-causing	Yes, new variant added
c.1894_1895del	c.1894_1895del	p.Glu632ThrfsX9		1	4.73696e-06		CF-causing	Yes, new variant added
Q634X	c.1900C>T	p.Gln634X	2032C>T	1	4.73696e-06	CF-causing	CF-causing	No
2036delA	c.1904del	p.Asn635IlefsX28		1	4.73696e-06		CF-causing	Yes, new variant added
2043delG	c.1911del	p.Gln637HisfsX26		28	0.000132635	CF-causing	CF-causing	No
2053insTA	c.1920_1921dup	p.Ser641IlefsX23		3	1.42109e-05	CF-causing	CF-causing	No
2055del9->A	c.1923_1931delinsA	p.Ser641ArgfsX5	c.1923_1931delCTCAAAACTinsA	47	0.000222637	CF-causing	CF-causing	No
G646X	c.1936G>T	p.Gly646X	2068G>T	9	4.26326e-05	CF-causing	CF-causing	No
2075delA	c.1943del	p.Asp648ValfsX15		4	1.89478e-05	CF-causing	CF-causing	No
Q652X	c.1954C>T	p.Gln652X	2086C>T	4	1.89478e-05	CF-causing	CF-causing	No
E656X	c.1966G>T	p.Glu656X	2098G>T	3	1.42109e-05	CF-causing	CF-causing	No
R657X	c.1969A>T	p.Arg657X	2101A>T	1	4.73696e-06		CF-causing	Yes, new variant added
c.1970delG	c.1970del	p.Arg657LysfsX6		1	4.73696e-06		CF-causing	Yes, new variant added
2104insA	c.1972dup	p.Arg658LysfsX7		1	4.73696e-06	CF-causing	CF-causing	No
2105-2117del13insAGAAA	c.1973_1985delinsAGAAA	p.Arg658LysfsX4	c.1973_1985delGAAATTCAATCCTinsAGAAA	49	0.000232111	CF-causing	CF-causing	No
2108delA	c.1976del	p.Asn659IlefsX4		5	2.36848e-05	CF-causing	CF-causing	No
2109-2118del10	c.1977_1986del	p.Asn659LysfsX10		1	4.73696e-06	CF-causing	CF-causing	No
S660X	c.1979C>A|c.1979C>G	p.Ser660X	2111C>A|2111C>G	2	9.47391e-06		CF-causing	Yes, new variant added
2113delA	c.1981del	p.Ile661SerfsX2		2	9.47391e-06	CF-causing	CF-causing	No
2114delT	c.1982del	p.Ile661ThrfsX2		1	4.73696e-06		CF-causing	Yes, new variant added
2118del4	c.1986_1989del	p.Thr663ArgfsX8	2116delCTAA	33	0.00015632	CF-causing	CF-causing	No
2118del14	c.1987_2000del	p.Thr663ProfsX21		1	4.73696e-06	CF-causing	CF-causing	No
E664X	c.1990G>T	p.Glu664X	2122G>T	6	2.84217e-05	CF-causing	CF-causing	No
1898+1G->C	c.1766+1G>C	p.?		27	0.000127898	CF-causing	CF-causing	No
1898+1G->T	c.1766+1G>T	p.?		13	6.15804e-05	CF-causing	CF-causing	No
2132delAC	c.2000_2001del	p.His667ProfsX21		1	4.73696e-06	CF-causing	CF-causing	No
R668C	c.2002C>T	p.Arg668Cys	2134C>T	59	0.00027948	Non CF-causing	Non CF-causing	No
P67L	c.200C>T	p.Pro67Leu	332C>T	404	0.00191373	CF-causing	CF-causing	No
2143delT	c.2012del	p.Leu671X	2144delT	328	0.00155372	CF-causing	CF-causing	No
G673X	c.2017G>T	p.Gly673X	2149G>T	25	0.000118424	CF-causing	CF-causing	No
K68X	c.202A>T	p.Lys68X	334A>T	4	1.89478e-05	CF-causing	CF-causing	No
c.2032_2033delTC	c.2032_2033del	p.Ser678LeufsX10		1	4.73696e-06		CF-causing	Yes, new variant added
W679X	c.2036G>A|c.2037G>A	p.Trp679X	2168G>A	3	1.42109e-05	CF-causing	CF-causing	No
2175insA	c.2044dup	p.Thr682AsnfsX7		1	4.73696e-06	CF-causing	CF-causing	No
c.2045delC	c.2045del	p.Thr682LysfsX40		2	9.47391e-06		CF-causing	Yes, new variant added
2176insC	c.2045dup	p.Gln685ThrfsX4		13	6.15804e-05	CF-causing	CF-causing	No
2183delAA	c.2051_2052del	p.Lys684ThrfsX4		21	9.94761e-05	CF-causing	CF-causing	No
2183AA->G	c.2051_2052delinsG	p.Lys684SerfsX38	2183delAA->G	940	0.00445274	CF-causing	CF-causing	No
2184del4	c.2052_2055del	p.Lys684AsnfsX37		1	4.73696e-06		CF-causing	Yes, new variant added
2184delA	c.2052del	p.Lys684AsnfsX38		422	0.001999	CF-causing	CF-causing	No
2184insA	c.2052dup	p.Gln685ThrfsX4	c.2052_2053insA|2185insA	848	0.00401694	CF-causing	CF-causing	No
c.2053_2054insAA	c.2053_2054insAA	p.Ser686AsnfsX37		4	1.89478e-05		CF-causing	Yes, new variant added
Q685X	c.2053C>T	p.Gln685X	2185C>T	4	1.89478e-05	CF-causing	CF-causing	No
c.2053delC	c.2053del	p.Gln685AsnfsX37		1	4.73696e-06		CF-causing	Yes, new variant added
2185insC	c.2053dup	p.Gln685ProfsX4	c.2053_2054insC	10	4.73696e-05	CF-causing	CF-causing	No
2189CT->A	c.2057_2058delinsA	p.Ser686TyrfsX36		2	9.47391e-06	CF-causing	CF-causing	No
2193ins4	c.2058_2061dup	p.Lys688PhefsX2		1	4.73696e-06		CF-causing	Yes, new variant added
K688X	c.2062A>T	p.Lys688X	2194A>T	2	9.47391e-06	CF-causing	CF-causing	No
E692X	c.2074G>T	p.Glu692X	2206G>T	1	4.73696e-06	CF-causing	CF-causing	No
2215delG	c.2083del	p.Glu695LysfsX27		1	4.73696e-06	CF-causing	CF-causing	No
c.2089delA	c.2089del	p.Arg697GlyfsX25		3	1.42109e-05		CF-causing	Yes, new variant added
2221insA	c.2089dup	p.Arg697LysfsX33		3	1.42109e-05	CF-causing	CF-causing	No
2222delG	c.2091del	p.Lys698ArgfsX24		1	4.73696e-06	CF-causing	CF-causing	No
R709X	c.2125C>T	p.Arg709X	2257C>T	131	0.000620541	CF-causing	CF-causing	No
K710X	c.2128A>T	p.Lys710X	2260A>T	93	0.000440537	CF-causing	CF-causing	No
Q715X	c.2143C>T	p.Gln715X	2275C>T	4	1.89478e-05	CF-causing	CF-causing	No
K716X	c.2145_2146delinsGT|c.2146A>T	p.Lys716X		1	4.73696e-06	CF-causing	CF-causing	No
c.2148delG	c.2148del	p.Thr717LeufsX5		2	9.47391e-06	CF-causing	CF-causing	No
L719X	c.2156T>A	p.Leu719X	2288T>A	2	9.47391e-06	CF-causing	CF-causing	No
2290del16	c.2158_2173del	p.Gln720LysfsX8		1	4.73696e-06		CF-causing	Yes, new variant added
Q720X	c.2158C>T	p.Gln720X	2290C>T	6	2.84217e-05	CF-causing	CF-causing	No
2307insA	c.2175dup	p.Glu726ArgfsX4	c.2175_2176insA	92	0.0004358	CF-causing	CF-causing	No
E730X	c.2188G>T	p.Glu730X	2320G>T	2	9.47391e-06	CF-causing	CF-causing	No
L732X	c.2195T>G	p.Leu732X	2327T>G	85	0.000402641	CF-causing	CF-causing	No
2335delA	c.2203del	p.Arg735GlyfsX4		3	1.42109e-05	CF-causing	CF-causing	No
R74W	c.220C>T	p.Arg74Trp	352C>T	38	0.000180004	Varying clinical consequence	Varying clinical consequence	No
2347delG	c.2215del	p.Val739TyrfsX16		75	0.000355272	CF-causing	CF-causing	No
G745X	c.2233G>T	p.Gly745X	2365G>T	5	2.36848e-05	CF-causing	CF-causing	No
R75X	c.223C>T	p.Arg75X	355C>T	150	0.000710544	CF-causing	CF-causing	No
2372del8	c.2241_2248del	p.Ile748SerfsX28	2373del8|c.2240_2247delCGATACTG	6	2.84217e-05	CF-causing	CF-causing	No
P750L	c.2249C>T	p.Pro750Leu	2381C>T	16	7.57913e-05	Varying clinical consequence	Varying clinical consequence	No
R75Q	c.224G>A	p.Arg75Gln	356G>A	116	0.000549487	Non CF-causing	Non CF-causing	No
c.2250delT	c.2250del	p.Arg751AlafsX4		1	4.73696e-06		CF-causing	Yes, new variant added
V754M	c.2260G>A	p.Val754Met	2392G>A	34	0.000161057	Non CF-causing	Non CF-causing	No
c.2261delT	c.2261del	p.Val754GlyfsX17		3	1.42109e-05	CF-causing	CF-causing	No
2406_2407delinsT	c.2274_2275delinsT	p.Thr760ArgfsX11		2	9.47391e-06		CF-causing	Yes, new variant added
2409delC	c.2277del	p.Thr760ArgfsX11		1	4.73696e-06	CF-causing	CF-causing	No
R764X	c.2290C>T	p.Arg764X	2422C>T	65	0.000307902	CF-causing	CF-causing	No
2429delG	c.2298del	p.Arg766SerfsX5		1	4.73696e-06		CF-causing	Yes, new variant added
Q767X	c.2299C>T	p.Gln767X	2431C>T	2	9.47391e-06	CF-causing	CF-causing	No
2435insC	c.2303dup	p.Val769CysfsX10		1	4.73696e-06	CF-causing	CF-causing	No
2456delAC	c.2324_2325del	p.His775LeufsX3		1	4.73696e-06	CF-causing	CF-causing	No
Q779X	c.2335C>T	p.Gln779X	2467C>T	2	9.47391e-06	CF-causing	CF-causing	No
2466delC	c.2335del	p.Gln779LysfsX24		2	9.47391e-06		CF-causing	Yes, new variant added
c.2337delA	c.2337del	p.Gly780ValfsX23		1	4.73696e-06		CF-causing	Yes, new variant added
365-366insT	c.233dup	p.Trp79LeufsX32	c.233_234insT|359insT|360-365insT	17	8.05283e-05	CF-causing	CF-causing	No
2472_2478del7	c.2340_2346del	p.Gln781PhefsX20		2	9.47391e-06		CF-causing	Yes, new variant added
Q781X	c.2341C>T	p.Gln781X	2473C>T	7	3.31587e-05	CF-causing	CF-causing	No
c.2341delC	c.2341del	p.Gln781ArgfsX22		1	4.73696e-06		CF-causing	Yes, new variant added
2481-2482insT	c.2349dup	p.His784SerfsX21		2	9.47391e-06	CF-causing	CF-causing	No
c.234delC	c.234del	p.Trp79GlyfsX12		1	4.73696e-06	CF-causing	CF-causing	No
366insC	c.234dup	p.Trp79LeufsX32		6	2.84217e-05		CF-causing	Yes, new variant added
R785X	c.2353C>T	p.Arg785X	2485C>T	83	0.000393167	CF-causing	CF-causing	No
c.2357dupA	c.2357dup	p.Thr787AspfsX18		2	9.47391e-06		CF-causing	Yes, new variant added
W79X	c.236G>A	p.Trp79X	368G>A	6	2.84217e-05	CF-causing	CF-causing	No
R792X	c.2374C>T	p.Arg792X	2506C>T	35	0.000165793	CF-causing	CF-causing	No
2510delAA	c.2378_2379del	p.Lys793SerfsX11		1	4.73696e-06		CF-causing	Yes, new variant added
2512delG	c.2380del	p.Val794CysfsX9		1	4.73696e-06	CF-causing	CF-causing	No
2522insC	c.2393dup	p.Gln799SerfsX6		7	3.31587e-05	CF-causing	CF-causing	No
Q799X	c.2395C>T	p.Gln799X	2527C>T	1	4.73696e-06		CF-causing	Yes, new variant added
I807M	c.2421A>G	p.Ile807Met	2553A>G	21	9.94761e-05	Non CF-causing	Non CF-causing	No
2556insAT	c.2423_2424dup	p.Ser809IlefsX13	c.2421_2422dupAT|c.2422_2423insAT	6	2.84217e-05	CF-causing	CF-causing	No
2557delT	c.2425del	p.Ser809GlnfsX12		3	1.42109e-05	CF-causing	CF-causing	No
R810X	c.2428A>T	p.Arg810X	2560A>T	2	9.47391e-06		CF-causing	Yes, new variant added
c.2433_2437delinsATA	c.2433_2437delinsATA	p.Leu812TyrfsX10		1	4.73696e-06		CF-causing	Yes, new variant added
L812X	c.2435T>A	p.Leu812X	2567T>A	1	4.73696e-06		CF-causing	Yes, new variant added
c.243delT	c.243del	p.Phe81LeufsX10		1	4.73696e-06		CF-causing	Yes, new variant added
Q814X	c.2440C>T	p.Gln814X	2572C>T	2	9.47391e-06	CF-causing	CF-causing	No
E815X	c.2443G>T	p.Glu815X	2575G>T	2	9.47391e-06	CF-causing	CF-causing	No
2585delT	c.2453del	p.Leu818TrpfsX3		35	0.000165793	CF-causing	CF-causing	No
2586-2687insT	c.2454_2455insT	p.Glu819X		1	4.73696e-06	CF-causing	CF-causing	No
2594delGT	c.2463_2464del	p.Ser821ArgfsX4	c.2462_2463delGT	11	5.21065e-05	CF-causing	CF-causing	No
E822X	c.2464G>T	p.Glu822X	2596G>T	64	0.000303165	CF-causing	CF-causing	No
c.2467_2470delGAAA	c.2467_2470del	p.Glu823LeufsX6		1	4.73696e-06		CF-causing	Yes, new variant added
2603delT	c.2472del	p.Asn825ThrfsX5		7	3.31587e-05		CF-causing	Yes, new variant added
E826X	c.2476G>T	p.Glu826X	2608G>T	2	9.47391e-06		CF-causing	Yes, new variant added
K830X	c.2488A>T	p.Lys830X	2620A>T	2	9.47391e-06	CF-causing	CF-causing	No
c.2489_2490insA	c.2489dup	p.Glu831GlyfsX5		1	4.73696e-06	CF-causing	CF-causing	No
379-381insT	c.248dup	p.Tyr84LeufsX27		1	4.73696e-06		CF-causing	Yes, new variant added
1898+2delT	c.1766+2del	p.?		1	4.73696e-06	CF-causing	CF-causing	No
1898+2T->A	c.1766+2T>A	p.?		5	2.36848e-05	CF-causing	CF-causing	No
1898+2T->C	c.1766+2T>C	p.?		12	5.68435e-05	CF-causing	CF-causing	No
E831X	c.2491G>T	p.Glu831X	2623G>T	115	0.00054475	CF-causing	CF-causing	No
c.2493delG	c.2493del	p.Glu831AspfsX13		1	4.73696e-06		CF-causing	Yes, new variant added
2634delT	c.2502del	p.Phe834LeufsX10		4	1.89478e-05	CF-causing	CF-causing	No
2634insT	c.2502dup	p.Asp835X		6	2.84217e-05	CF-causing	CF-causing	No
D836Y	c.2506G>T	p.Asp836Tyr	2638G>T	15	7.10544e-05	Non CF-causing	Non CF-causing	No
2640delT	c.2508del	p.Asp836GlufsX8		1	4.73696e-06	CF-causing	CF-causing	No
2655del26	c.2523_2548del	p.Ala842SerfsX45		2	9.47391e-06	CF-causing	CF-causing	No
Y84X	c.252T>A	p.Tyr84X	384T>A	5	2.36848e-05		CF-causing	Yes, new variant added
W846X	c.2537G>A|c.2538G>A	p.Trp846X	2669G>A|2670G>A	75	0.000355272	CF-causing	CF-causing	No
c.2538delG	c.2538del	p.Trp846X		1	4.73696e-06		CF-causing	Yes, new variant added
G85X	c.253G>T	p.Gly85X	385G>T	2	9.47391e-06		CF-causing	Yes, new variant added
2672delA	c.2540del	p.Asn847ThrfsX13		1	4.73696e-06		CF-causing	Yes, new variant added
Y849X	c.2547C>A	p.Tyr849X	2679C>A	21	9.94761e-05	CF-causing	CF-causing	No
G85E	c.254G>A	p.Gly85Glu	386G>A	1108	0.00524855	CF-causing	CF-causing	No
R851X	c.2551C>T	p.Arg851X	2683C>T	60	0.000284217	CF-causing	CF-causing	No
2686dupT	c.2554dup	p.Tyr852LeufsX44		5	2.36848e-05		CF-causing	Yes, new variant added
c.2556dupT	c.2556dup	p.Ile853TyrfsX43		6	2.84217e-05		CF-causing	Yes, new variant added
2694delT	c.2562del	p.Val855SerfsX5		1	4.73696e-06	CF-causing	CF-causing	No
T854T	c.2562T>A|c.2562T>C|c.2562T>G	p.Thr854=	2694T/G|2694T/C|2694T>C|2694T>G|2694T>A	56	0.00026527	Non CF-causing	Non CF-causing	No
c.2573delG	c.2573del	p.Ser858ThrfsX2		1	4.73696e-06		CF-causing	Yes, new variant added
2708del13	c.2576_2588del	p.Leu859X		2	9.47391e-06	CF-causing	CF-causing	No
2711delT	c.2583del	p.Phe861LeufsX3		56	0.00026527	CF-causing	CF-causing	No
2721del11	c.2589_2599del	p.Ile864SerfsX28		16	7.57913e-05	CF-causing	CF-causing	No
2723delTT	c.2592_2593del	p.Ile864MetfsX31		5	2.36848e-05	CF-causing	CF-causing	No
156insG	c.25dup	p.Ala9GlyfsX36		2	9.47391e-06	CF-causing	CF-causing	No
2732insA	c.2601dup	p.Val868SerfsX28	2733insA|c.2600_2601insA	10	4.73696e-05	CF-causing	CF-causing	No
2737delA	c.2605del	p.Ile869PhefsX37		1	4.73696e-06		CF-causing	Yes, new variant added
2747delC	c.2615del	p.Ala872GlufsX34		1	4.73696e-06	CF-causing	CF-causing	No
1898+3A->G	c.1766+3A>G	p.?		72	0.000341061	CF-causing	CF-causing	No
1898+5G->T	c.1766+5G>T	p.?		17	8.05283e-05	CF-causing	CF-causing	No
1899-1G->A	c.1767-1G>A	p.?		1	4.73696e-06		CF-causing	Yes, new variant added
394delTT	c.262_263del	p.Leu88IlefsX22		477	0.00225953	CF-causing	CF-causing	No
1898-2A->G	c.1767-2A>G	p.?		1	4.73696e-06		CF-causing	Yes, new variant added
M1L	c.1A>C	p.?		2	9.47391e-06	CF-causing	CF-causing	No
2622+1G->A	c.2490+1G>A	p.?		167	0.000791072	CF-causing	CF-causing	No
L88X	c.263T>A|c.263T>G	p.Leu88X	L88X(T->G)|L88X(T->A)|395T>A|395T>G	12	5.68435e-05	CF-causing	CF-causing	No
c.264_268delATATT	c.264_268del	p.Leu88PhefsX21		1	4.73696e-06		CF-causing	Yes, new variant added
2777insTG	c.2644_2645dup	p.Trp882CysfsX25		1	4.73696e-06	CF-causing	CF-causing	No
W882X	c.2645G>A|c.2646G>A	p.Trp882X	2777G>A	6	2.84217e-05	CF-causing	CF-causing	No
2623-1G->C	c.2491-1G>C	p.?		1	4.73696e-06		CF-causing	Yes, new variant added
2623-2A->G	c.2491-2A>G	p.?		1	4.73696e-06	CF-causing	CF-causing	No
2751+1G->A	c.2619+1G>A	p.?		1	4.73696e-06		CF-causing	Yes, new variant added
2751+2T->A	c.2619+2T>A	p.?		1	4.73696e-06	CF-causing	CF-causing	No
2751+2T->C	c.2619+2T>C	p.?		3	1.42109e-05	CF-causing	CF-causing	No
2752-1G->T	c.2620-1G>T	p.?		1	4.73696e-06	CF-causing	CF-causing	No
Q890X	c.2668C>T	p.Gln890X	2800C>T	82	0.00038843	CF-causing	CF-causing	No
2837delG	c.2705del	p.Ser902ThrfsX4		2	9.47391e-06	CF-causing	CF-causing	No
G91R	c.271G>A	p.Gly91Arg	403G>A	6	2.84217e-05	CF-causing	CF-causing	No
2752-26A->G	c.2620-26A>G	p.?		11	5.21065e-05	Unknown significance	Non CF-causing	Yes
2752-2A->G	c.2620-2A>G	p.?		4	1.89478e-05	CF-causing	CF-causing	No
2787del16	c.2655_2657+13del	p.?		1	4.73696e-06	CF-causing	CF-causing	No
2789+2insA	c.2657+2_2657+3insA	p.?		216	0.00102318	Unknown significance	Varying clinical consequence	Yes
2789+5G->A	c.2657+5G>A	p.?		1780	0.00843178	CF-causing	CF-causing	No
c.2732_2733insA	c.2732_2733insA	p.Ser911ArgfsX64		1	4.73696e-06	CF-causing	CF-causing	No
c.2733insA	c.2733_2734insA	p.Ser912IlefsX63		1	4.73696e-06	CF-causing	CF-causing	No
S912X	c.2735C>A	p.Ser912X	2867C>A	30	0.000142109	CF-causing	CF-causing	No
S912L	c.2735C>T	p.Ser912Leu	2867C>T	8	3.78957e-05	Unknown significance	Varying clinical consequence	Yes
2869insG	c.2737_2738insG	p.Tyr913X		34	0.000161057	CF-causing	CF-causing	No
Y913X	c.2739T>A	p.Tyr913X	2871T>A	26	0.000123161	CF-causing	CF-causing	No
2790-1G->C	c.2658-1G>C	p.?		15	7.10544e-05	CF-causing	CF-causing	No
2790-1G->T	c.2658-1G>T	p.?		1	4.73696e-06		CF-causing	Yes, new variant added
2790-2A->G	c.2658-2A>G	p.?		5	2.36848e-05	CF-causing	CF-causing	No
405+1G->A	c.273+1G>A	p.?		56	0.00026527	CF-causing	CF-causing	No
c.2745_2746delGT	c.2745_2746del	p.Phe916LeufsX58		1	4.73696e-06		CF-causing	Yes, new variant added
E92K	c.274G>A	p.Glu92Lys	406G>A	351	0.00166267	CF-causing	CF-causing	No
E92X	c.274G>T	p.Glu92X	406G>T	77	0.000364746	CF-causing	CF-causing	No
2896insAG	c.2763_2764dup	p.Val922GlufsX2	c.2764_2765insAGA	11	5.21065e-05	CF-causing	CF-causing	No
D924N	c.2770G>A	p.Asp924Asn	2902G>A	4	1.89478e-05	Unknown significance	Varying clinical consequence	Yes
2907delTT	c.2776_2777del	p.Leu926AlafsX48		2	9.47391e-06	CF-causing	CF-causing	No
2909delT	c.2777del	p.Leu926CysfsX16		1	4.73696e-06	CF-causing	CF-causing	No
L927P	c.2780T>C	p.Leu927Pro	2912T>C	51	0.000241585	CF-causing	CF-causing	No
c.2789delG	c.2789del	p.Gly930AspfsX12		1	4.73696e-06		CF-causing	Yes, new variant added
R933G	c.2797A>G	p.Arg933Gly	2929A>G	9	4.26326e-05	Varying clinical consequence	Varying clinical consequence	No
2935del11	c.2803_2813del	p.Leu935AlafsX36		1	4.73696e-06	CF-causing	CF-causing	No
2937_2942delinsTCAGA	c.2805_2810del	p.Pro936_Leu937del		3	1.42109e-05	CF-causing	CF-causing	No
c.2805_2810delinsTCAGA	c.2805_2810delinsTCAGA	p.Pro936GlnfsX6		2	9.47391e-06		CF-causing	Yes, new variant added
2942insT	c.2810dup	p.Val938GlyfsX37	c.2810_2811insT	17	8.05283e-05	CF-causing	CF-causing	No
2948delA	c.2816del	p.His939LeufsX3		1	4.73696e-06	CF-causing	CF-causing	No
c.2818_2831del	c.2818_2831del	p.Thr940ValfsX30		1	4.73696e-06		CF-causing	Yes, new variant added
2951insA	c.2819_2820insA	p.Leu941SerfsX34		1	4.73696e-06	CF-causing	CF-causing	No
2949del5	c.2819_2823del	p.Thr940AsnfsX33		3	1.42109e-05	CF-causing	CF-causing	No
2954delT	c.2822del	p.Leu941GlnfsX27		10	4.73696e-05	CF-causing	CF-causing	No
2957delT	c.2825del	p.Ile942ThrfsX26		13	6.15804e-05	CF-causing	CF-causing	No
S945L	c.2834C>T	p.Ser945Leu	2966C>T	296	0.00140214	CF-causing	CF-causing	No
2967delG	c.2835del	p.Ile947PhefsX21		1	4.73696e-06		CF-causing	Yes, new variant added
K946X	c.2836A>T	p.Lys946X	2968A>T	1	4.73696e-06	CF-causing	CF-causing	No
c.2839delA	c.2839del	p.Ile947PhefsX21		1	4.73696e-06		CF-causing	Yes, new variant added
2975delT	c.2843del	p.Leu948TyrfsX20		1	4.73696e-06		CF-causing	Yes, new variant added
K951X	c.2851A>T	p.Lys951X	2983A>T	1	4.73696e-06		CF-causing	Yes, new variant added
M952T	c.2855T>C	p.Met952Thr	2987T>C	12	5.68435e-05	Unknown significance	Varying clinical consequence	Yes
2991del32	c.2859_2890del	p.Leu953PhefsX11	c.2859_2890del32	15	7.10544e-05	CF-causing	CF-causing	No
415insA	c.285dup	p.Ala96SerfsX15		1	4.73696e-06	CF-causing	CF-causing	No
3007delG	c.2875del	p.Ala959HisfsX9		55	0.000260533	CF-causing	CF-causing	No
c.2879_2882delCTAT	c.2879_2882del	p.Pro960ArgfsX7		2	9.47391e-06		CF-causing	Yes, new variant added
3011delC	c.2879del	p.Pro960LeufsX8		1	4.73696e-06	CF-causing	CF-causing	No
3012delT	c.2880del	p.Met961CysfsX7		1	4.73696e-06		CF-causing	Yes, new variant added
3015_3018dupGTCA	c.2883_2886dup	p.Thr963ValfsX13		1	4.73696e-06	CF-causing	CF-causing	No
S962X	c.2885C>A|c.2885C>G	p.Ser962X	3017C>A|3017C>G	3	1.42109e-05	CF-causing	CF-causing	No
3028delA	c.2896del	p.Thr966ArgfsX2		10	4.73696e-05	CF-causing	CF-causing	No
3029delC	c.2897del	p.Thr966SerfsX2		1	4.73696e-06	CF-causing	CF-causing	No
3031-3032delinsA	c.2899_2900delinsA	p.Leu967ArgfsX14		1	4.73696e-06	CF-causing	CF-causing	No
L967S	c.2900T>C	p.Leu967Ser	3032T>C	43	0.000203689	Varying clinical consequence	Non CF-causing	Yes
405+2T->G	c.273+2T>G	p.?		2	9.47391e-06	CF-causing	CF-causing	No
405+3A->C	c.273+3A>C	p.?		15	7.10544e-05	CF-causing	CF-causing	No
405+7982del18652	c.273+7982del18652	p.?		1	4.73696e-06		CF-causing	Yes, new variant added
G970R	c.2908G>C	p.Gly970Arg	3040G>C	18	8.52652e-05	CF-causing	CF-causing	No
c.2909_2924dup16	c.2909_2924dup	p.Phe976TrpfsX4		1	4.73696e-06		CF-causing	Yes, new variant added
406-1G->A	c.274-1G>A	p.?		70	0.000331587	CF-causing	CF-causing	No
406-1G->C	c.274-1G>C	p.?		4	1.89478e-05	CF-causing	CF-causing	No
3041delG	c.2909del	p.Gly970ValfsX11		2	9.47391e-06	CF-causing	CF-causing	No
G970D	c.2909G>A	p.Gly970Asp	3041G>A	30	0.000142109	CF-causing	CF-causing	No
3056delGA	c.2924_2925del	p.Arg975IlefsX10		6	2.84217e-05	CF-causing	CF-causing	No
3061insA	c.2929_2930insA	p.Ser977TyrfsX9		2	9.47391e-06		CF-causing	Yes, new variant added
Q98X	c.292C>T	p.Gln98X	424C>T	41	0.000194215	CF-causing	CF-causing	No
S977F	c.2930C>T	p.Ser977Phe	3062C>T	28	0.000132635	Varying clinical consequence	Varying clinical consequence	No
K978X	c.2932A>T	p.Lys978X	3064A>T	4	1.89478e-05	CF-causing	CF-causing	No
D979V	c.2936A>T	p.Asp979Val	3068A>T	3	1.42109e-05	CF-causing	CF-causing	No
Q98R	c.293A>G	p.Gln98Arg	425A>G	39	0.000184741	CF-causing	CF-causing	No
3090del4	c.2958_2961del	p.Pro988LeufsX11		1	4.73696e-06		CF-causing	Yes, new variant added
3089insTC	c.2959_2960dup	p.Pro988CysfsX13		1	4.73696e-06		CF-causing	Yes, new variant added
3095insT	c.2964dup	p.Leu989SerfsX5		2	9.47391e-06	CF-causing	CF-causing	No
P99L	c.296C>T	p.Pro99Leu	428C>T	7	3.31587e-05	CF-causing	CF-causing	No
406-2A->C	c.274-2A>C	p.?		1	4.73696e-06	CF-causing	CF-causing	No
Q996X	c.2986C>T	p.Gln996X	3118C>T	1	4.73696e-06	CF-causing	CF-causing	No
406-2A->G	c.274-2A>G	p.?		8	3.78957e-05	CF-causing	CF-causing	No
3040+1G->A	c.2908+1G>A	p.?		5	2.36848e-05	CF-causing	CF-causing	No
3120G->A	c.2988G>A	p.Gln996=	Q996Q|p.Gln996Gln	148	0.00070107	CF-causing	CF-causing	No
3040+1G->T	c.2908+1G>T	p.?		1	4.73696e-06		CF-causing	Yes, new variant added
3041-1G->A	c.2909-1G>A	p.?		2	9.47391e-06		CF-causing	Yes, new variant added
3041-1G->C	c.2909-1G>C	p.?		2	9.47391e-06		CF-causing	Yes, new variant added
c.2982_2988+2delCATCCAGGT	c.2982_2988+2del	p.?		1	4.73696e-06	CF-causing	CF-causing	No
3120+1G->A	c.2988+1G>A	p.?		952	0.00450958	CF-causing	CF-causing	No
L997F	c.2991G>C	p.Leu997Phe	3123G>C	196	0.000928444	Non CF-causing	Non CF-causing	No
3126delA	c.2994del	p.Leu998PhefsX2		1	4.73696e-06		CF-causing	Yes, new variant added
3129del4	c.2997_3000del	p.Ile1000X		9	4.26326e-05	CF-causing	CF-causing	No
3130delA	c.2998del	p.Ile1000LeufsX2		29	0.000137372	CF-causing	CF-causing	No
3120+1G->C	c.2988+1G>C	p.?		1	4.73696e-06		CF-causing	Yes, new variant added
3121-1G->A	c.2989-1G>A	p.?		40	0.000189478	CF-causing	CF-causing	No
3121-1G->T	c.2989-1G>T	p.?		1	4.73696e-06	CF-causing	CF-causing	No
3132delTG	c.3002_3003del	p.Val1001AspfsX45		19	9.00022e-05	CF-causing	CF-causing	No
G1003X	c.3007G>T	p.Gly1003X	3139G>T	2	9.47391e-06	CF-causing	CF-causing	No
3139delG	c.3008del	p.Gly1003GlufsX3		1	4.73696e-06	CF-causing	CF-causing	No
3143del9	c.3011_3019del	p.Ala1004_Ala1006del	3141del9	12	5.68435e-05	CF-causing	CF-causing	No
3143delC	c.3011del	p.Ala1004ValfsX2		3	1.42109e-05	CF-causing	CF-causing	No
A1006E	c.3017C>A	p.Ala1006Glu	3149C>A	43	0.000203689	CF-causing	CF-causing	No
3152delT	c.3021del	p.Val1008SerfsX15		1	4.73696e-06		CF-causing	Yes, new variant added
3154delG	c.3022del	p.Val1008SerfsX15		7	3.31587e-05	CF-causing	CF-causing	No
L101X	c.302T>G	p.Leu101X	434T>G	6	2.84217e-05		CF-causing	Yes, new variant added
L1011X	c.3032T>G	p.Leu1011X	3164T>G	2	9.47391e-06		CF-causing	Yes, new variant added
3165dupA	c.3033dup	p.Gln1012ThrfsX35		1	4.73696e-06	CF-causing - previously called c.3033dup	CF-causing	No
Q1012X	c.3034C>T	p.Gln1012X	3166C>T	1	4.73696e-06		CF-causing	Yes, new variant added
3171delC	c.3039del	p.Tyr1014ThrfsX9		9	4.26326e-05	CF-causing	CF-causing	No
3171insC	c.3039dup	p.Tyr1014LeufsX33	c.3039_3040insC	10	4.73696e-05	CF-causing	CF-causing	No
435insA	c.303dup	p.Leu102ThrfsX9		3	1.42109e-05	CF-causing	CF-causing	No
Y1014C	c.3041A>G	p.Tyr1014Cys	3173A>G	15	7.10544e-05	Unknown significance	Varying clinical consequence	Yes
F1016S	c.3047T>C	p.Phe1016Ser	3179T>C	5	2.36848e-05	Varying clinical consequence	Varying clinical consequence	No
L102R	c.305T>G	p.Leu102Arg	437T>G	5	2.36848e-05	CF-causing	CF-causing	No
3199del6	c.3067_3072del	p.Ile1023_Val1024del	3199delATAGTG	128	0.00060633	CF-causing	CF-causing	No
G103X	c.307G>T	p.Gly103X	439G>T	6	2.84217e-05	CF-causing	CF-causing	No
I1027T	c.3080T>C	p.Ile1027Thr	3212T>C	114	0.000540013	Non CF-causing	Non CF-causing	No
3213-3214insT	c.3081dup	p.Met1028TyrfsX19		1	4.73696e-06	CF-causing	CF-causing	No
Y1032C	c.3095A>G	p.Tyr1032Cys	3227A>G	40	0.000189478	Varying clinical consequence	Varying clinical consequence	No
Q1035X	c.3103C>T	p.Gln1035X	3235C>T	14	6.63174e-05	CF-causing	CF-causing	No
3238delA	c.3106del	p.Thr1036ProfsX24		1	4.73696e-06	CF-causing	CF-causing	No
T1036N	c.3107C>A	p.Thr1036Asn	3239C>A	24	0.000113687	CF-causing	CF-causing	No
R104X	c.310A>T	p.Arg104X	442A>T	1	4.73696e-06		CF-causing	Yes, new variant added
442delA	c.310del	p.Arg104GlufsX3	441delA	9	4.26326e-05	CF-causing	CF-causing	No
S1037X	c.3110C>A	p.Ser1037X	3242C>A	1	4.73696e-06		CF-causing	Yes, new variant added
Q1038X	c.3112C>T	p.Gln1038X	3244C>T	1	4.73696e-06		CF-causing	Yes, new variant added
Q1042TfsX5	c.3123dup	p.Gln1042ThrfsX5		1	4.73696e-06		CF-causing	Yes, new variant added
Q1042X	c.3124C>T	p.Gln1042X	3256C>T	9	4.26326e-05	CF-causing	CF-causing	No
E1044X	c.3130G>T	p.Glu1044X	3262G>T	1	4.73696e-06		CF-causing	Yes, new variant added
E1046X	c.3136G>T	p.Glu1046X	3268G>T	1	4.73696e-06	CF-causing	CF-causing	No
3121-2A->C	c.2989-2A>C	p.?		1	4.73696e-06	CF-causing	CF-causing	No
3121-2A->G	c.2989-2A>G	p.?		18	8.52652e-05	CF-causing	CF-causing	No
3121-2A->T	c.2989-2A>T	p.?		1	4.73696e-06	CF-causing	CF-causing	No
M1K	c.2T>A	p.?		1	4.73696e-06	CF-causing	CF-causing	No
M1T	c.2T>C	p.?		23	0.00010895		CF-causing	Yes, new variant added
M1R	c.2T>G	p.?		1	4.73696e-06		CF-causing	Yes, new variant added
444delA	c.313del	p.Ile105SerfsX2		21	9.94761e-05	CF-causing	CF-causing	No
3271delGG	c.3139_3139+1del	p.?		7	3.31587e-05	CF-causing	CF-causing	No
3271+1delG	c.3139+1del	p.?		4	1.89478e-05		CF-causing	Yes, new variant added
F1052V	c.3154T>G	p.Phe1052Val	3286T>G	99	0.000468959	Varying clinical consequence	Varying clinical consequence	No
T1053I	c.3158C>T	p.Thr1053Ile	3290C>T	12	5.68435e-05	Non CF-causing	Non CF-causing	No
H1054D	c.3160C>G	p.His1054Asp	3292C>G	28	0.000132635	CF-causing	CF-causing	No
3293delA	c.3161del	p.His1054LeufsX6		2	9.47391e-06	CF-causing	CF-causing	No
L1059X	c.3176T>G	p.Leu1059X	3308T>G	1	4.73696e-06	CF-causing	CF-causing	No
c.3180delA	c.3180del	p.Gly1061AspfsX22		2	9.47391e-06		CF-causing	Yes, new variant added
G1061R	c.3181G>A|c.3181G>C	p.Gly1061Arg	3313G>C	49	0.000232111	CF-causing	CF-causing	No
W1063X	c.3189G>A	p.Trp1063X	3321G>A	4	1.89478e-05	CF-causing	CF-causing	No
L1065P	c.3194T>C	p.Leu1065Pro	3281T>C	63	0.000298428	CF-causing	CF-causing	No
R1066C	c.3196C>T	p.Arg1066Cys	3328C>T	532	0.00252006	CF-causing	CF-causing	No
R1066H	c.3197G>A	p.Arg1066His	3329G>A	196	0.000928444	CF-causing	CF-causing	No
c.3199delG	c.3199del	p.Ala1067ProfsX16		1	4.73696e-06		CF-causing	Yes, new variant added
G1069R	c.3205G>A	p.Gly1069Arg	3337G>A	44	0.000208426	Varying clinical consequence	Varying clinical consequence	No
R1070W	c.3208C>T	p.Arg1070Trp	3340C>T	68	0.000322113	Varying clinical consequence	Varying clinical consequence	No
R1070Q	c.3209G>A	p.Arg1070Gln	3341G>A	62	0.000293691	Varying clinical consequence	Varying clinical consequence	No
3349insT	c.3217dup	p.Tyr1073LeufsX3	c.3217_3218insT	4	1.89478e-05	CF-causing	CF-causing	No
F1074L	c.3220T>C|c.3222T>G|c.3222T>A	p.Phe1074Leu	3354T>A|3352T>C|3354T>G	21	9.94761e-05	Varying clinical consequence	Varying clinical consequence	No
3359delCTCTG	c.3227_3231del	p.Thr1076IlefsX78		2	9.47391e-06	CF-causing	CF-causing	No
3359delC	c.3227del	p.Thr1076IlefsX7		1	4.73696e-06		CF-causing	Yes, new variant added
3359delCT	c.3229_3230del	p.Leu1077ValfsX78		10	4.73696e-05	CF-causing	CF-causing	No
L1077P	c.3230T>C	p.Leu1077Pro	3362T>C	200	0.000947391	CF-causing	CF-causing	No
c.3231_3232delGT	c.3231_3232del	p.Phe1078ProfsX77		2	9.47391e-06		CF-causing	Yes, new variant added
c.324delC	c.324del	p.Tyr109MetfsX15		2	9.47391e-06		CF-causing	Yes, new variant added
457TAT->G	c.325_327delinsG	p.Tyr109GlyfsX4		56	0.00026527	CF-causing	CF-causing	No
H1085P	c.3254A>C	p.His1085Pro	3386A>C	5	2.36848e-05	CF-causing	CF-causing	No
458delAT	c.326_327del	p.Tyr109X		1	4.73696e-06		CF-causing	Yes, new variant added
3396delC	c.3264del	p.Trp1089GlyfsX13		2	9.47391e-06	CF-causing	CF-causing	No
W1089X	c.3266G>A	p.Trp1089X	3398G>A	113	0.000535276	CF-causing	CF-causing	No
Y1092X	c.3276C>A|c.3276C>G	p.Tyr1092X	Y1092X(C->A)|Y1092X(C->G)|3408C>A|3408C>G	357	0.00169109	CF-causing	CF-causing	No
Y109X	c.327T>A	p.Tyr109X	459T>A	5	2.36848e-05	CF-causing	CF-causing	No
3271+1G->A	c.3139+1G>A	p.?		3	1.42109e-05		CF-causing	Yes, new variant added
D110H	c.328G>C	p.Asp110His	460G>C	187	0.000885811	CF-causing	CF-causing	No
3422del16	c.3290_3305del	p.Arg1097GlnfsX2		1	4.73696e-06	CF-causing	CF-causing	No
W1098R	c.3292T>C	p.Trp1098Arg	3424T>C	16	7.57913e-05	CF-causing	CF-causing	No
W1098X	c.3293G>A|c.3294G>A	p.Trp1098X	3425G>A|3426G>A	12	5.68435e-05	CF-causing	CF-causing	No
3425delG	c.3294del	p.Trp1098CysfsX4		1	4.73696e-06	CF-causing	CF-causing	No
W1098C	c.3294G>C|c.3294G>T	p.Trp1098Cys	3426G>C|3426G>T	7	3.31587e-05	CF-causing	CF-causing	No
F1099L	c.3297C>A	p.Phe1099Leu	3429C>A	12	5.68435e-05	Varying clinical consequence	Varying clinical consequence	No
Q1100X	c.3298C>T	p.Gln1100X	3430C>T	1	4.73696e-06		CF-causing	Yes, new variant added
M1101K	c.3302T>A	p.Met1101Lys	3434T>A	351	0.00166267	CF-causing	CF-causing	No
M1101R	c.3302T>G	p.Met1101Arg	3434T>G	13	6.15804e-05	CF-causing	CF-causing	No
R1102X	c.3304A>T	p.Arg1102X	3436A>T	13	6.15804e-05	CF-causing	CF-causing	No
D110E	c.330C>A	p.Asp110Glu	462C>A	26	0.000123161	Varying clinical consequence	Varying clinical consequence	No
E1104X	c.3310G>T	p.Glu1104X	3442G>T	40	0.000189478	CF-causing	CF-causing	No
3447delG	c.3315del	p.Met1105IlefsX16		1	4.73696e-06	CF-causing	CF-causing	No
3453delT	c.3321del	p.Phe1107LeufsX14		1	4.73696e-06		CF-causing	Yes, new variant added
c.3321dup	c.3321dup	p.Val1108CysfsX48		1	4.73696e-06		CF-causing	Yes, new variant added
c.3322_3323delGT	c.3322_3323del	p.Val1108HisfsX47		1	4.73696e-06		CF-causing	Yes, new variant added
3454delG	c.3322del	p.Val1108SerfsX13		2	9.47391e-06		CF-causing	Yes, new variant added
3456delC	c.3324del	p.Ile1109SerfsX12		1	4.73696e-06	CF-causing	CF-causing	No
c.3325delA	c.3325del	p.Ile1109SerfsX12		2	9.47391e-06		CF-causing	Yes, new variant added
464delC	c.332del	p.Pro111ArgfsX13		3	1.42109e-05	CF-causing	CF-causing	No
c.3344_3345insA	c.3344_3345insA	p.Phe1116LeufsX40		1	4.73696e-06		CF-causing	Yes, new variant added
S1118F	c.3353C>T	p.Ser1118Phe	3485C>T	15	7.10544e-05	CF-causing	CF-causing	No
3497delC	c.3365del	p.Thr1122LysfsX12		3	1.42109e-05	CF-causing	CF-causing	No
3271+1G->C	c.3139+1G>C	p.?		1	4.73696e-06		CF-causing	Yes, new variant added
3271+1G->T	c.3139+1G>T	p.?		1	4.73696e-06		CF-causing	Yes, new variant added
3271+2T->C	c.3139+2T>C	p.?		2	9.47391e-06	CF-causing	CF-causing	No
3272-1G->A	c.3140-1G>A	p.?		2	9.47391e-06	CF-causing	CF-causing	No
3272-26A->G	c.3140-26A>G	p.?		974	0.0046138	CF-causing	CF-causing	No
3499+1G->A	c.3367+1G>A	p.?		3	1.42109e-05		CF-causing	Yes, new variant added
3499+1G->T	c.3367+1G>T	p.?		1	4.73696e-06	CF-causing	CF-causing	No
c.3380_3383del	c.3380_3383del	p.Gly1127GlufsX6		1	4.73696e-06		CF-causing	Yes, new variant added
R1128X	c.3382A>T	p.Arg1128X	3514A>T	3	1.42109e-05	CF-causing	CF-causing	No
3516del5	c.3384_3388del	p.Val1129TyrfsX25		1	4.73696e-06	CF-causing	CF-causing	No
3521del14	c.3389_3402del	p.Gly1130ValfsX21		2	9.47391e-06	CF-causing	CF-causing	No
3528delC	c.3397del	p.Leu1133X		4	1.89478e-05	CF-causing	CF-causing	No
3532AC->GTA	c.3400_3401delinsGTA	p.Thr1134ValfsX22		2	9.47391e-06	CF-causing	CF-causing	No
3539del16	c.3407_3422del	p.Ala1136ValfsX7	3407_3422del16	12	5.68435e-05	CF-causing - previously called c.3407_3422del16 or 3407_3422del16	CF-causing	No
K114X	c.340A>T	p.Lys114X	472A>T	1	4.73696e-06	CF-causing	CF-causing	No
c.3411_3414delGAAT	c.3411_3414del	p.Met1137IlefsX3		1	4.73696e-06		CF-causing	Yes, new variant added
3556insAGTA	c.3421_3424dup	p.Thr1142LysfsX15		1	4.73696e-06	CF-causing	CF-causing	No
c.3426_3427insGTAA	c.3426_3427insGTAA	p.Leu1143ValfsX14		2	9.47391e-06		CF-causing	Yes, new variant added
Q1144X	c.3430C>T	p.Gln1144X	3562C>T	3	1.42109e-05	CF-causing	CF-causing	No
W1145X	c.3434G>A|c.3435G>A	p.Trp1145X	3567G>A	7	3.31587e-05	CF-causing	CF-causing	No
D1152H	c.3454G>C	p.Asp1152His	3586G>C	1185	0.00561329	Varying clinical consequence	Varying clinical consequence	No
V1153E	c.3458T>A	p.Val1153Glu	3590T>A	7	3.31587e-05	Varying clinical consequence	Varying clinical consequence	No
3499+2T->A	c.3367+2T>A	p.?		2	9.47391e-06		CF-causing	Yes, new variant added
3499+2T->C	c.3367+2T>C	p.?		1	4.73696e-06	CF-causing	CF-causing	No
3500-1G->A	c.3368-1G>A	p.?		1	4.73696e-06	CF-causing	CF-causing	No
3500-2A->G	c.3368-2A>G	p.?		26	0.000123161	CF-causing	CF-causing	No
3600G->A	c.3468G>A	p.Leu1156=	p.Leu1156Leu|L1156L	40	0.000189478	CF-causing	CF-causing	No
3500-2A->T	c.3368-2A>T	p.?		1	4.73696e-06		CF-causing	Yes, new variant added
3600+1G->A	c.3468+1G>A	p.?		2	9.47391e-06	CF-causing	CF-causing	No
3600+1G->T	c.3468+1G>T	p.?		3	1.42109e-05	CF-causing	CF-causing	No
3600+5G->A	c.3468+5G>A	p.?		3	1.42109e-05	CF-causing	CF-causing	No
3601-1G->A	c.3469-1G>A	p.?		1	4.73696e-06	CF-causing	CF-causing	No
E116K	c.346G>A	p.Glu116Lys	478G>A	11	5.21065e-05	CF-causing	CF-causing	No
R1158X	c.3472C>T	p.Arg1158X	3604C>T	354	0.00167688	CF-causing	CF-causing	No
S1159P	c.3475T>C	p.Ser1159Pro	3607T>C	20	9.47391e-05	CF-causing	CF-causing	No
S1159F	c.3476C>T	p.Ser1159Phe	3608C>T	33	0.00015632	CF-causing	CF-causing	No
c.3477delT	c.3477del	p.Val1160X		3	1.42109e-05		CF-causing	Yes, new variant added
3613AGCCGA->GG	c.3481_3486delinsGG	p.Ser1161GlyfsX30		1	4.73696e-06		CF-causing	Yes, new variant added
R1162X	c.3484C>T	p.Arg1162X	3616C>T	1080	0.00511591	CF-causing	CF-causing	No
R1162L	c.3485G>T	p.Arg1162Leu	3671G/T|3617G>T	20	9.47391e-05	Non CF-causing	Non CF-causing	No
3617delGA	c.3486_3487del	p.Val1163LeufsX2		3	1.42109e-05		CF-causing	Yes, new variant added
3622insT	c.3492dup	p.Lys1165X		2	9.47391e-06	CF-causing	CF-causing	No
K1165X	c.3493A>T	p.Lys1165X	3625A>T	1	4.73696e-06	CF-causing	CF-causing	No
c.3495delG	c.3495del	p.Lys1165AsnfsX27		2	9.47391e-06		CF-causing	Yes, new variant added
3629delT	c.3497del	p.Phe1166SerfsX26		1	4.73696e-06	CF-causing	CF-causing	No
R117G	c.349C>G	p.Arg117Gly	481C>G	11	5.21065e-05	Varying clinical consequence	Varying clinical consequence	No
R117C	c.349C>T	p.Arg117Cys	481C>T	365	0.00172899	CF-causing	CF-causing	No
R117H	c.350G>A	p.Arg117His	482G>A	2262	0.010715	Varying clinical consequence	Varying clinical consequence	No
R117P	c.350G>C	p.Arg117Pro	482G>C	5	2.36848e-05	CF-causing	CF-causing	No
R117L	c.350G>T	p.Arg117Leu	482G>T	17	8.05283e-05	Varying clinical consequence	Varying clinical consequence	No
c.3524delC	c.3524del	p.Pro1175LeufsX17		1	4.73696e-06		CF-causing	Yes, new variant added
c.3525_3537del	c.3525_3537del	p.Thr1176AsnfsX12		2	9.47391e-06		CF-causing	Yes, new variant added
3659delC	c.3528del	p.Lys1177SerfsX15		741	0.00351008	CF-causing	CF-causing	No
3662delA	c.3530del	p.Lys1177SerfsX15		4	1.89478e-05	CF-causing	CF-causing	No
3667ins4	c.3532_3535dup	p.Thr1179IlefsX17	c.3535_3536insTCAA	21	9.94761e-05	CF-causing	CF-causing	No
S1178X	c.3533C>A|c.3533C>G	p.Ser1178X	3665C>A|3665C>G	1	4.73696e-06	CF-causing	CF-causing	No
3667del4	c.3536_3539del	p.Thr1179AsnfsX12		3	1.42109e-05	CF-causing	CF-causing	No
c.3539_3554del	c.3539_3554del	p.Lys1180ThrfsX7		1	4.73696e-06	CF-causing	CF-causing	No
c.353delC	c.353del	p.Ser118LeufsX6		1	4.73696e-06		CF-causing	Yes, new variant added
Y1182X	c.3546C>G	p.Tyr1182X	3678C>G	2	9.47391e-06	CF-causing	CF-causing	No
Q1186X	c.3556C>T	p.Gln1186X	3688C>T	1	4.73696e-06	CF-causing	CF-causing	No
3695delC	c.3563del	p.Ser1188X		1	4.73696e-06		CF-causing	Yes, new variant added
c.3569_3570delTT	c.3569_3570del	p.Val1190AspfsX4		1	4.73696e-06		CF-causing	Yes, new variant added
489delC	c.357del	p.Ile119MetfsX5		2	9.47391e-06	CF-causing	CF-causing	No
S1196X	c.3587C>A|c.3587C>G	p.Ser1196X	3719C>G	57	0.000270007	CF-causing	CF-causing	No
A120T	c.358G>A	p.Ala120Thr	490G>A	8	3.78957e-05	Varying clinical consequence	Varying clinical consequence	No
3724delG	c.3592del	p.Val1198X		1	4.73696e-06	CF-causing	CF-causing	No
3730A->TCT	c.3598delinsTCT	p.Lys1200SerfsX12		2	9.47391e-06	CF-causing	CF-causing	No
3731-3732AA->G	c.3599_3600delinsG	p.Lys1200ArgfsX11		1	4.73696e-06	CF-causing	CF-causing	No
3732delA	c.3600del	p.Asp1201MetfsX10		5	2.36848e-05	CF-causing	CF-causing	No
3737delA	c.3605del	p.Asp1202AlafsX9		6	2.84217e-05	CF-causing	CF-causing	No
W1204X	c.3611G>A|c.3612G>A	p.Trp1204X	3743G>A|3644G>A	45	0.000213163	CF-causing	CF-causing	No
3747delC	c.3615del	p.Ser1206GlnfsX5		2	9.47391e-06	CF-causing	CF-causing	No
S1206X	c.3617C>G	p.Ser1206X	3749C>G	7	3.31587e-05	CF-causing	CF-causing	No
3750delAG	c.3618_3619del	p.Gly1208ProfsX56		4	1.89478e-05	CF-causing	CF-causing	No
3750delA	c.3618del	p.Gly1208AlafsX3		2	9.47391e-06		CF-causing	Yes, new variant added
3755delG	c.3623del	p.Gly1208AlafsX3		2	9.47391e-06		CF-causing	Yes, new variant added
3755dupG	c.3623dup	p.Gln1209ProfsX56		1	4.73696e-06	CF-causing	CF-causing	No
c.3635delT	c.3635del	p.Val1212AlafsX16		1	4.73696e-06		CF-causing	Yes, new variant added
3789insA	c.3658dup	p.Thr1220AsnfsX45		1	4.73696e-06	CF-causing	CF-causing	No
3791delC	c.3659del	p.Thr1220LysfsX8		35	0.000165793	CF-causing	CF-causing	No
Y122X	c.366T>A	p.Tyr122X	498T>A	87	0.000412115	CF-causing	CF-causing	No
c.3678delA	c.3678del	p.Leu1227X		1	4.73696e-06		CF-causing	Yes, new variant added
499dupC	c.367dup	p.Leu123ProfsX36		1	4.73696e-06	CF-causing	CF-causing	No
3821delT	c.3691del	p.Ser1231ProfsX4		40	0.000189478	CF-causing	CF-causing	No
I1234V	c.3700A>G	p.Ile1234Val	3832A>G	84	0.000397904	CF-causing	CF-causing	No
S1235R	c.3705T>G	p.Ser1235Arg	3837T>G	133	0.000630015	Non CF-causing	Non CF-causing	No
3840delT	c.3708del	p.Gly1237AlafsX22		1	4.73696e-06	CF-causing	CF-causing	No
3847delA	c.3715del	p.Arg1239GlyfsX20		1	4.73696e-06		CF-causing	Yes, new variant added
3601-1G->C	c.3469-1G>C	p.?		2	9.47391e-06		CF-causing	Yes, new variant added
3601-1G->T	c.3469-1G>T	p.?		1	4.73696e-06		CF-causing	Yes, new variant added
3601-2A->C	c.3469-2A>C	p.?		1	4.73696e-06		CF-causing	Yes, new variant added
3601-2A->G	c.3469-2A>G	p.?		9	4.26326e-05	CF-causing	CF-causing	No
3849G->A	c.3717G>A	p.Arg1239=	R1239R	30	0.000142109	CF-causing	CF-causing	No
3849+1G->A	c.3717+1G>A	p.?		9	4.26326e-05		CF-causing	Yes, new variant added
3849+40A->G	c.3717+40A>G	p.?		15	7.10544e-05	CF-causing	CF-causing	No
3849+4A->G	c.3717+4A>G	p.?		20	9.47391e-05	CF-causing	CF-causing	No
V1240G	c.3719T>G	p.Val1240Gly	3851T>G	8	3.78957e-05	CF-causing	CF-causing	No
3856delC	c.3724del	p.Leu1242SerfsX17		1	4.73696e-06	CF-causing	CF-causing	No
L1243X	c.3728T>A	p.Leu1243X	3860T>A	1	4.73696e-06		CF-causing	Yes, new variant added
G1244E	c.3731G>A	p.Gly1244Glu	3863G>A	191	0.000904759	CF-causing	CF-causing	No
T1246I	c.3737C>T	p.Thr1246Ile	3869C>T	43	0.000203689	Varying clinical consequence	Varying clinical consequence	No
G1247X	c.3739G>T	p.Gly1247X	3871G>T	2	9.47391e-06		CF-causing	Yes, new variant added
S1248X	c.3743C>A|c.3743C>G	p.Ser1248X	3875C>A|3875C>G	5	2.36848e-05	CF-causing	CF-causing	No
3876delA	c.3744del	p.Lys1250ArgfsX9		172	0.000814757	CF-causing	CF-causing	No
G1249R	c.3745G>A|c.3745G>C	p.Gly1249Arg	3877G>A	10	4.73696e-05	CF-causing	CF-causing	No
3878delG	c.3747del	p.Lys1250ArgfsX9		20	9.47391e-05	CF-causing	CF-causing	No
S1251N	c.3752G>A	p.Ser1251Asn	3884G>A	160	0.000757913	CF-causing	CF-causing	No
3886insA	c.3754dup	p.Thr1252AsnfsX13		1	4.73696e-06	CF-causing	CF-causing	No
3889dupT	c.3758dup	p.Leu1253PhefsX12		1	4.73696e-06	CF-causing	CF-causing	No
3892delTT	c.3760_3761del	p.Leu1254IlefsX10		1	4.73696e-06		CF-causing	Yes, new variant added
L1254X	c.3761T>A|c.3761T>G	p.Leu1254X	3893T>G	35	0.000165793	CF-causing	CF-causing	No
S1255P	c.3763T>C	p.Ser1255Pro	3895T>C	17	8.05283e-05	CF-causing	CF-causing	No
S1255X	c.3764C>A	p.Ser1255X	3896C>A	40	0.000189478	CF-causing	CF-causing	No
3898insC	c.3767dup	p.Leu1258PhefsX7		1	4.73696e-06	CF-causing	CF-causing	No
3905delT	c.3773del	p.Leu1258X		1	4.73696e-06	CF-causing	CF-causing	No
3905insT	c.3773dup	p.Leu1258PhefsX7	c.3773_3774insT	330	0.0015632	CF-causing	CF-causing	No
L1253X	c.3773T>A	p.Leu1253X	3905T>A	1	4.73696e-06		CF-causing	Yes, new variant added
G126D	c.377G>A	p.Gly126Asp	509G>A	38	0.000180004	CF-causing	CF-causing	No
E1266X	c.3796G>T	p.Glu1266X	3928G>T	3	1.42109e-05	CF-causing	CF-causing	No
I1269N	c.3806T>A	p.Ile1269Asn	3938T>A	20	9.47391e-05	CF-causing	CF-causing	No
3940delG	c.3808del	p.Asp1270MetfsX8		4	1.89478e-05	CF-causing	CF-causing	No
D1270N	c.3808G>A	p.Asp1270Asn	3940G>A	48	0.000227374	Varying clinical consequence	Varying clinical consequence	No
c.381_382dup	c.381_382dup	p.Cys128TyrfsX7		1	4.73696e-06		CF-causing	Yes, new variant added
3944delGT	c.3816_3817del	p.Ser1273LeufsX28		26	0.000123161	CF-causing	CF-causing	No
W1274X	c.3822G>A	p.Trp1274X	3954G>A	8	3.78957e-05	CF-causing	CF-causing	No
3959delC	c.3827del	p.Ser1276X		1	4.73696e-06	CF-causing	CF-causing	No
3960-3961delA	c.3829del	p.Ile1277X		1	4.73696e-06	CF-causing	CF-causing	No
3967delTT	c.3835_3836del	p.Leu1279AlafsX22		2	9.47391e-06		CF-causing	Yes, new variant added
Q1280X	c.3838C>T	p.Gln1280X	3970C>T	3	1.42109e-05	CF-causing	CF-causing	No
Q1281X	c.3841C>T	p.Gln1281X	3973C>T	6	2.84217e-05	CF-causing	CF-causing	No
W1282X	c.3845G>A|c.3846G>A	p.Trp1282X	3978G>A	2500	0.0118424	CF-causing	CF-causing	No
R1283M	c.3848G>T	p.Arg1283Met	3980G>T	7	3.31587e-05	CF-causing	CF-causing	No
G1287X	c.3859G>T	p.Gly1287X	3991G>T	2	9.47391e-06		CF-causing	Yes, new variant added
Q1291X	c.3871C>T	p.Gln1291X	4003C>T	5	2.36848e-05		CF-causing	Yes, new variant added
Q1291R	c.3872A>G	p.Gln1291Arg	4004A>G	19	9.00022e-05	Varying clinical consequence	Varying clinical consequence	No
3849+5G->A	c.3717+5G>A	p.?		15	7.10544e-05	CF-causing	CF-causing	No
3850-1G->A	c.3718-1G>A	p.?		16	7.57913e-05	CF-causing	CF-causing	No
3850-3T->G	c.3718-3T>G	p.?		16	7.57913e-05	CF-causing	CF-causing	No
Q1291H	c.3873G>C	p.Gln1291His	4005G>C	49	0.000232111	Varying clinical consequence	Varying clinical consequence	No
4005+1G->A	c.3873+1G>A	p.?		32	0.000151583	CF-causing	CF-causing	No
4005+1G->T	c.3873+1G>T	p.?		1	4.73696e-06		CF-causing	Yes, new variant added
4006delA	c.3876del	p.Val1293TyrfsX35		1	4.73696e-06	CF-causing	CF-causing	No
519delT	c.387del	p.Leu130SerfsX4		1	4.73696e-06	CF-causing	CF-causing	No
c.3883_3884insG	c.3883_3884insG	p.Ile1295SerfsX7		4	1.89478e-05		CF-causing	Yes, new variant added
4010del4	c.3883_3886del	p.Ile1295PhefsX32	4015del4|c.3882_3885delTATT	18	8.52652e-05	CF-causing	CF-causing	No
4015delA	c.3883del	p.Ile1295PhefsX33		36	0.00017053	CF-causing	CF-causing	No
c.3889delT	c.3889del	p.Ser1297LeufsX31		1	4.73696e-06		CF-causing	Yes, new variant added
4016insT	c.3889dup	p.Ser1297PhefsX5	c.3884_3885insT|4021dupT	156	0.000738965	CF-causing	CF-causing	No
4022insT	c.3891dup	p.Gly1298TrpfsX4	c.3890_3891insT	11	5.21065e-05	CF-causing	CF-causing	No
c.3893delG	c.3893del	p.Gly1298GlufsX30		1	4.73696e-06		CF-causing	Yes, new variant added
S13F	c.38C>T	p.Ser13Phe	170C>T	10	4.73696e-05	CF-causing	CF-causing	No
K1302X	c.3904A>T	p.Lys1302X	4036A>T	4	1.89478e-05	CF-causing	CF-causing	No
4040delA	c.3908del	p.Asn1303ThrfsX25	4035delA	31	0.000146846	CF-causing	CF-causing	No
4040dupA	c.3908dup	p.Asn1303LysfsX6		2	9.47391e-06		CF-causing	Yes, new variant added
N1303K	c.3909C>G	p.Asn1303Lys	4041C>G	3551	0.0168209	CF-causing	CF-causing	No
4048insCC	c.3917_3918dup	p.Tyr1307ProfsX22		1	4.73696e-06	CF-causing	CF-causing	No
Y1307X	c.3921T>A	p.Tyr1307X	4053T>A	2	9.47391e-06	CF-causing	CF-causing	No
E1308X	c.3922G>T	p.Glu1308X	4054G>T	4	1.89478e-05		CF-causing	Yes, new variant added
Q1309X	c.3925C>T	p.Gln1309X	4057C>T	4	1.89478e-05	CF-causing	CF-causing	No
W1310X	c.3929G>A|c.3930G>A	p.Trp1310X	4061G>A	30	0.000142109	CF-causing	CF-causing	No
4064-4065delinsAATATG	c.3932_3933delinsAATATG	p.Ser1311LysfsX12		2	9.47391e-06	CF-causing	CF-causing	No
Q1313X	c.3937C>T	p.Gln1313X	4069C>T	50	0.000236848	CF-causing	CF-causing	No
525delT	c.393del	p.Phe131LeufsX3		2	9.47391e-06	CF-causing	CF-causing	No
526_527delAT	c.394_398del	p.Ile132GlufsX25		1	4.73696e-06		CF-causing	Yes, new variant added
W1316X	c.3947G>A	p.Trp1316X	4079G>A	2	9.47391e-06	CF-causing	CF-causing	No
4089ins4	c.3957_3958insAGGG	p.Asp1320ArgfsX3		1	4.73696e-06		CF-causing	Yes, new variant added
4089delA	c.3957del	p.Asp1320MetfsX8		1	4.73696e-06	CF-causing	CF-causing	No
4005+2T->C	c.3873+2T>C	p.?		55	0.000260533	CF-causing	CF-causing	No
4006-1G->A	c.3874-1G>A	p.?		20	9.47391e-05	CF-causing	CF-causing	No
4006-2A->G	c.3874-2A>G	p.?		1	4.73696e-06		CF-causing	Yes, new variant added
4095+1G->A	c.3963+1G>A	p.?		1	4.73696e-06	CF-causing	CF-causing	No
L1324P	c.3971T>C	p.Leu1324Pro	4103T>C	6	2.84217e-05	CF-causing	CF-causing	No
4108delT	c.3976del	p.Ser1326LeufsX2		2	9.47391e-06	CF-causing	CF-causing	No
4120delCA	c.3988_3989del	p.Gln1330ValfsX6		1	4.73696e-06		CF-causing	Yes, new variant added
Q1330X	c.3988C>T	p.Gln1330X	4120C>T	10	4.73696e-05	CF-causing	CF-causing	No
c.3999delG	c.3999del	p.Lys1334SerfsX13		1	4.73696e-06		CF-causing	Yes, new variant added
4095+1G->C	c.3963+1G>C	p.?		1	4.73696e-06	CF-causing	CF-causing	No
c.40_44delAAACT	c.40_44del	p.Lys14PhefsX29		2	9.47391e-06		CF-causing	Yes, new variant added
L1335P	c.4004T>C	p.Leu1335Pro	4136T>C	51	0.000241585	CF-causing	CF-causing	No
c.4028delG	c.4028del	p.Gly1343AlafsX4		2	9.47391e-06		CF-causing	Yes, new variant added
4160insG	c.4028dup	p.Cys1344LeufsX15		2	9.47391e-06	CF-causing	CF-causing	No
4165delGT	c.4033_4034del	p.Val1345ProfsX13		1	4.73696e-06	CF-causing	CF-causing	No
p.S1347PfsX13	c.4035_4038dup	p.Ser1347ProfsX13		7	3.31587e-05	CF-causing	CF-causing	No
4168delCTAAGCC	c.4036_4042del	p.Leu1346MetfsX6	c.4036_4042del	3	1.42109e-05	CF-causing	CF-causing	No
c.4036dupC	c.4036dup	p.Leu1346ProfsX13		1	4.73696e-06		CF-causing	Yes, new variant added
4168delCTAAG	c.4037_4041del	p.Leu1346ProfsX11		1	4.73696e-06		CF-causing	Yes, new variant added
4172delGC	c.4040_4041del	p.Ser1347ThrfsX11		1	4.73696e-06	CF-causing	CF-causing	No
4177delG	c.4046del	p.Gly1349AlafsX5		2	9.47391e-06	CF-causing	CF-causing	No
G1349D	c.4046G>A	p.Gly1349Asp	4178G>A	54	0.000255796	CF-causing	CF-causing	No
538insAC	c.405_406dup	p.Leu136HisfsX18		2	9.47391e-06		CF-causing	Yes, new variant added
K1351X	c.4051A>T	p.Lys1351X	4183A>T	1	4.73696e-06	CF-causing	CF-causing	No
4197_4198delCT	c.4065_4066del	p.Leu1356GlyfsX2		1	4.73696e-06	CF-causing	CF-causing	No
4203TAG->AA	c.4071_4073delinsAA	p.Arg1358AsnfsX22		1	4.73696e-06	CF-causing	CF-causing	No
4209TGTT->AA	c.4077_4080delinsAA	p.Val1360ThrfsX3		49	0.000232111	CF-causing	CF-causing	No
c.4078delG	c.4078del	p.Val1360PhefsX20		1	4.73696e-06		CF-causing	Yes, new variant added
4218insT	c.4086dup	p.Lys1363X	c.4086_4087insT	9	4.26326e-05	CF-causing	CF-causing	No
541del4	c.409_412del	p.Leu137TyrfsX15		10	4.73696e-05	CF-causing	CF-causing	No
4222delG	c.4090del	p.Ala1364ArgfsX16		2	9.47391e-06	CF-causing	CF-causing	No
I1366N	c.4097T>A	p.Ile1366Asn	4229T>A	10	4.73696e-05	CF-causing	CF-causing	No
541delC	c.409del	p.Leu137SerfsX16		12	5.68435e-05	CF-causing	CF-causing	No
K14X	c.40A>T	p.Lys14X	172A>T	1	4.73696e-06		CF-causing	Yes, new variant added
542del7	c.410_416del	p.Leu137ProfsX14		2	9.47391e-06	CF-causing	CF-causing	No
4237-4242delinsAGAA	c.4105_4110delinsAGAA	p.Leu1369ArgfsX16		1	4.73696e-06		CF-causing	Yes, new variant added
E1371X	c.4111G>T	p.Glu1371X	4243G>T	28	0.000132635	CF-causing	CF-causing	No
H1375P	c.4124A>C	p.His1375Pro	4256A>C	15	7.10544e-05	CF-causing	CF-causing	No
4259del5	c.4127_4131del	p.Leu1376SerfsX8		5	2.36848e-05	CF-causing	CF-causing	No
L138ins	c.413_415dup	p.Leu138dup	546insCTA|545dupTAC	118	0.000558961	CF-causing	CF-causing	No
4095+1G->T	c.3963+1G>T	p.?		2	9.47391e-06		CF-causing	Yes, new variant added
4271delC	c.4139del	p.Thr1380AsnfsX4		4	1.89478e-05	CF-causing	CF-causing	No
Y1381X	c.4143C>A|c.4143C>G	p.Tyr1381X	4275C>A|4275C>G	2	9.47391e-06		CF-causing	Yes, new variant added
Q1382X	c.4144C>T	p.Gln1382X	4276C>T	12	5.68435e-05	CF-causing	CF-causing	No
4279insA	c.4147dup	p.Ile1383AsnfsX3	c.4147_4148insA	6	2.84217e-05	CF-causing	CF-causing	No
547insTA	c.415_416insTA	p.His139LeufsX15		1	4.73696e-06		CF-causing	Yes, new variant added
c.4163_4167delTAAAA	c.4163_4167del	p.Leu1388ProfsX5		1	4.73696e-06		CF-causing	Yes, new variant added
Q1390X	c.4168C>T	p.Gln1390X	4300C>T	3	1.42109e-05	CF-causing	CF-causing	No
H139R	c.416A>G	p.His139Arg	548A>G	11	5.21065e-05	CF-causing	CF-causing	No
4301delA	c.4170del	p.Ala1391HisfsX7		1	4.73696e-06	CF-causing	CF-causing	No
c.4187delC	c.4187del	p.Thr1396LysfsX2		1	4.73696e-06		CF-causing	Yes, new variant added
4326delTC	c.4197_4198del	p.Cys1400X	4329delCT|c.4196_4197delTC	32	0.000151583	CF-causing	CF-causing	No
4332delTG	c.4200_4201del	p.Cys1400X		2	9.47391e-06		CF-causing	Yes, new variant added
C1400X	c.4200T>A	p.Cys1400X	4332T>A	1	4.73696e-06		CF-causing	Yes, new variant added
E1401X	c.4201G>T	p.Glu1401X	4333G>T	2	9.47391e-06		CF-causing	Yes, new variant added
E1409X	c.4225G>T	p.Glu1409X	4357G>T	1	4.73696e-06		CF-causing	Yes, new variant added
C1410X	c.4230C>A	p.Cys1410X	4362C>A	1	4.73696e-06		CF-causing	Yes, new variant added
Q1411X	c.4231C>T	p.Gln1411X	4363C>T	18	8.52652e-05	CF-causing	CF-causing	No
Q1412X	c.4234C>T	p.Gln1412X	4366C>T	12	5.68435e-05	CF-causing	CF-causing	No
4096-1G->A	c.3964-1G>A	p.?		2	9.47391e-06		CF-causing	Yes, new variant added
M1I	c.3G>A	p.?		2	9.47391e-06		CF-causing	Yes, new variant added
556delA	c.424del	p.Ile142PhefsX11		3	1.42109e-05	CF-causing	CF-causing	No
4382delA	c.4251del	p.Glu1418ArgfsX14		134	0.000634752	CF-causing	CF-causing	No
557delT	c.429del	p.Phe143LeufsX10		13	6.15804e-05	CF-causing	CF-causing	No
174delA	c.42del	p.Lys14AsnfsX11		3	1.42109e-05		CF-causing	Yes, new variant added
4428insGA	c.4300_4301dup	p.Ser1435GlyfsX14	c.4296_4297insGA	13	6.15804e-05	CF-causing	CF-causing	No
565delC	c.433del	p.Leu145PhefsX8		2	9.47391e-06		CF-causing	Yes, new variant added
S1455X	c.4364C>G	p.Ser1455X	4496C>G	52	0.000246322	Varying clinical consequence	Varying clinical consequence	No
175delC	c.43del	p.Leu15PhefsX10		9	4.26326e-05		CF-causing	Yes, new variant added
c.43dupC	c.43dup	p.Leu15ProfsX30		1	4.73696e-06		CF-causing	Yes, new variant added
Q1476X	c.4426C>T	p.Gln1476X	4558C>T	34	0.000161057	Varying clinical consequence	Varying clinical consequence	No
574delA	c.442del	p.Ile148LeufsX5		52	0.000246322	CF-causing	CF-causing	No
L1480P	c.4439T>C	p.Leu1480Pro	4571T>C	8	3.78957e-05	Varying clinical consequence	Varying clinical consequence	No
I148T	c.443T>C	p.Ile148Thr	575T>C	162	0.000767387	Non CF-causing	Non CF-causing	No
G149R	c.445G>A	p.Gly149Arg	577G>A	8	3.78957e-05	CF-causing	CF-causing	No
L15P	c.44T>C	p.Leu15Pro	176T>C	6	2.84217e-05	CF-causing	CF-causing	No
c.450delG	c.450del	p.Met150IlefsX3		1	4.73696e-06		CF-causing	Yes, new variant added
582insG	c.450dup	p.Gln151AlafsX8		1	4.73696e-06	CF-causing	CF-causing	No
Q151X	c.451C>T	p.Gln151X	583C>T	2	9.47391e-06		CF-causing	Yes, new variant added
583delC	c.451del	p.Gln151ArgfsX2		1	4.73696e-06		CF-causing	Yes, new variant added
593insT	c.461dup	p.Ala155SerfsX4		4	1.89478e-05	CF-causing	CF-causing	No
602del14	c.470_483del	p.Phe157X	c.470_483del14|c.469_482del14	7	3.31587e-05	CF-causing	CF-causing	No
604insA	c.472dup	p.Ser158LysfsX5		5	2.36848e-05		CF-causing	Yes, new variant added
605insT	c.476dup	p.Leu159PhefsX4		1	4.73696e-06	CF-causing	CF-causing	No
L159X	c.476T>A	p.Leu159X	608T>A	1	4.73696e-06	CF-causing	CF-causing	No
Y161D	c.481T>G	p.Tyr161Asp	613T>G	6	2.84217e-05	CF-causing	CF-causing	No
c.488delA	c.488del	p.Lys163ArgfsX3		9	4.26326e-05		CF-causing	Yes, new variant added
4268+2T->G	c.4136+2T>G	p.?		1	4.73696e-06		CF-causing	Yes, new variant added
4374+1G->A	c.4242+1G>A	p.?		14	6.63174e-05	CF-causing	CF-causing	No
4374+1G->T	c.4242+1G>T	p.?		34	0.000161057	CF-causing	CF-causing	No
621+1G->A	c.489+1G>A	p.?		3	1.42109e-05	CF-causing	CF-causing	No
621+1G->T	c.489+1G>T	p.?		1860	0.00881074	CF-causing	CF-causing	No
c.49_50delTT	c.49_50del	p.Phe17GlnfsX27		3	1.42109e-05	CF-causing	CF-causing	No
181_182dup	c.49_50dup	p.Trp19AlafsX7		4	1.89478e-05	CF-causing	CF-causing	No
621+2T->C	c.489+2T>C	p.?		5	2.36848e-05	CF-causing	CF-causing	No
621+2T->G	c.489+2T>G	p.?		2	9.47391e-06	CF-causing	CF-causing	No
621+3A->G	c.489+3A>G	p.?		23	0.00010895	Varying clinical consequence	Varying clinical consequence	No
622-1G->A	c.490-1G>A	p.?		12	5.68435e-05		CF-causing	Yes, new variant added
624delT	c.494del	p.Leu165X		2	9.47391e-06		CF-causing	Yes, new variant added
L165X	c.494T>A	p.Leu165X	626T>A	1	4.73696e-06		CF-causing	Yes, new variant added
L165S	c.494T>C	p.Leu165Ser	626T>C	30	0.000142109	CF-causing	CF-causing	No
630delG	c.498del	p.Lys166AsnfsX7		4	1.89478e-05	CF-causing	CF-causing	No
Q2X	c.4C>T	p.Gln2X	136C>T	8	3.78957e-05	CF-causing	CF-causing	No
c.4delC	c.4del	p.Gln2ArgfsX23		2	9.47391e-06		CF-causing	Yes, new variant added
R170H	c.509G>A	p.Arg170His	641G>A	20	9.47391e-05	Non CF-causing	Non CF-causing	No
182delT	c.50del	p.Phe17SerfsX8		29	0.000137372	CF-causing	CF-causing	No
175insT	c.50dup	p.Ser18GlnfsX27		11	5.21065e-05	CF-causing	CF-causing	No
183delC	c.51del	p.Phe17LeufsX8		6	2.84217e-05		CF-causing	Yes, new variant added
654del5	c.522_526del	p.Ile175TyrfsX6		2	9.47391e-06	CF-causing	CF-causing	No
622-1G->C	c.490-1G>C	p.?		3	1.42109e-05		CF-causing	Yes, new variant added
622-1G->T	c.490-1G>T	p.?		1	4.73696e-06		CF-causing	Yes, new variant added
622-2A->C	c.490-2A>C	p.?		1	4.73696e-06	CF-causing	CF-causing	No
185+1G->T	c.53+1G>T	p.?		20	9.47391e-05	CF-causing	CF-causing	No
663delT	c.531del	p.Ile177MetfsX12		40	0.000189478	CF-causing	CF-causing	No
663insT	c.531dup	p.Gly178TrpfsX5		11	5.21065e-05	CF-causing	CF-causing	No
G178R	c.532G>A	p.Gly178Arg	664G>A	173	0.000819494	CF-causing	CF-causing	No
Q179X	c.535C>T	p.Gln179X	667C>T	3	1.42109e-05		CF-causing	Yes, new variant added
185+2T->C	c.53+2T>C	p.?		2	9.47391e-06	CF-causing	CF-causing	No
185+2T->G	c.53+2T>G	p.?		2	9.47391e-06	CF-causing	CF-causing	No
675del4	c.543_546del	p.Leu183PhefsX5		5	2.36848e-05	CF-causing	CF-causing	No
675del14	c.543_556del	p.Ser182GlnfsX6		2	9.47391e-06	CF-causing	CF-causing	No
186-1G->A	c.54-1G>A	p.?		3	1.42109e-05	CF-causing	CF-causing	No
680delT	c.548del	p.Leu183ProfsX6		2	9.47391e-06	CF-causing	CF-causing	No
681delC	c.550del	p.Leu184PhefsX5		4	1.89478e-05	CF-causing	CF-causing	No
c.551_555delTTTCC	c.551_555del	p.Leu184GlnfsX7		2	9.47391e-06	CF-causing	CF-causing	No
690delC	c.558del	p.Asn186LysfsX3		2	9.47391e-06		CF-causing	Yes, new variant added
c.560delA	c.560del	p.Asn187ThrfsX2		1	4.73696e-06		CF-causing	Yes, new variant added
W19X	c.56G>A|c.57G>A	p.Trp19X	179G>A	5	2.36848e-05	CF-causing	CF-causing	No
F191V	c.571T>G	p.Phe191Val	703T>G	10	4.73696e-05	CF-causing	CF-causing	No
D192G	c.575A>G	p.Asp192Gly	707A>G	10	4.73696e-05	CF-causing	CF-causing	No
708delT	c.576del	p.Asp192GlufsX23		1	4.73696e-06		CF-causing	Yes, new variant added
E193K	c.577G>A	p.Glu193Lys	709G>A	11	5.21065e-05	CF-causing	CF-causing	No
E193X	c.577G>T	p.Glu193X	709G>T	33	0.00015632	CF-causing	CF-causing	No
186-2A->G	c.54-2A>G	p.?		1	4.73696e-06	CF-causing	CF-causing	No
710_711+5del7	c.578_579+5del	p.?		4	1.89478e-05	CF-causing	CF-causing	No
710del4	c.579_579+3del	p.?		2	9.47391e-06	CF-causing	CF-causing	No
711+1G->T	c.579+1G>T	p.?		449	0.00212689	CF-causing	CF-causing	No
711+2T->C	c.579+2T>C	p.?		2	9.47391e-06		CF-causing	Yes, new variant added
711+3A->G	c.579+3A>G	p.?		165	0.000781598	CF-causing	CF-causing	No
711+5G->A	c.579+5G>A	p.?		126	0.000596857	CF-causing	CF-causing	No
712-1G->T	c.580-1G>T	p.?		103	0.000487907	CF-causing	CF-causing	No
712-2A->C	c.580-2A>C	p.?		5	2.36848e-05		CF-causing	Yes, new variant added
G194R	c.580G>A|c.580G>C	p.Gly194Arg	712G>A	8	3.78957e-05	CF-causing	CF-causing	No
G194X	c.580G>T	p.Gly194X	712G>T	6	2.84217e-05	CF-causing	CF-causing	No
713delGA	c.581_582del	p.Gly194AlafsX63		2	9.47391e-06	CF-causing	CF-causing	No
G194V	c.581G>T	p.Gly194Val	713G>T	11	5.21065e-05	Varying clinical consequence	Varying clinical consequence	No
c.583delC	c.583del	p.Ala196HisfsX19		1	4.73696e-06		CF-causing	Yes, new variant added
H199Y	c.595C>T	p.His199Tyr	727C>T	43	0.000203689	CF-causing	CF-causing	No
733delG	c.601del	p.Val201CysfsX14		3	1.42109e-05	CF-causing	CF-causing	No
V201M	c.601G>A	p.Val201Met	733G>A	13	6.15804e-05	Unknown significance	Varying clinical consequence	Yes
c.604_605delTG	c.604_605del	p.Trp202AspfsX55		2	9.47391e-06	CF-causing	CF-causing	No
W202X	c.606G>A	p.Trp202X	738G>A	5	2.36848e-05	CF-causing	CF-causing	No
P205S	c.613C>T	p.Pro205Ser	745C>T	132	0.000625278	CF-causing	CF-causing	No
746insC	c.614dup	p.Leu206PhefsX52		1	4.73696e-06	CF-causing	CF-causing	No
749delT	c.617del	p.Leu206CysfsX9		1	4.73696e-06	CF-causing	CF-causing	No
L206W	c.617T>G	p.Leu206Trp	749T>G	715	0.00338692	CF-causing	CF-causing	No
Q207X	c.619C>T	p.Gln207X	751C>T	4	1.89478e-05	CF-causing	CF-causing	No
W216X	c.647G>A|c.648G>A	p.Trp216X	779G>A	4	1.89478e-05	CF-causing	CF-causing	No
c.650_659del	c.650_659del	p.Glu217GlyfsX11		1	4.73696e-06		CF-causing	Yes, new variant added
L218X	c.653T>A	p.Leu218X	785T>A	48	0.000227374	CF-causing	CF-causing	No
Q220X	c.658C>T	p.Gln220X	790C>T	149	0.000705807	CF-causing	CF-causing	No
C225X	c.675T>A	p.Cys225X	807T>A	6	2.84217e-05	CF-causing	CF-causing	No
L227R	c.680T>G	p.Leu227Arg	812T>G	36	0.00017053	CF-causing	CF-causing	No
V232D	c.695T>A	p.Val232Asp	827T>A	120	0.000568435	CF-causing	CF-causing	No
840delT	c.708del	p.Gln237ArgfsX4		5	2.36848e-05		CF-causing	Yes, new variant added
840insT	c.708dup	p.Gln237SerfsX21		2	9.47391e-06	CF-causing	CF-causing	No
Q237E	c.709C>G	p.Gln237Glu	841C>G	6	2.84217e-05	Varying clinical consequence	Varying clinical consequence	No
Q237X	c.709C>T	p.Gln237X	841C>T	1	4.73696e-06		CF-causing	Yes, new variant added
c.71_72delTGinsA	c.71_72delinsA	p.Leu24X		1	4.73696e-06		CF-causing	Yes, new variant added
845_846insA	c.713_714insA	p.Gly239TrpfsX19		1	4.73696e-06		CF-causing	Yes, new variant added
L240X	c.714del	p.Leu240X		2	9.47391e-06		CF-causing	Yes, new variant added
849delG	c.717del	p.Leu240X		3	1.42109e-05	CF-causing	CF-causing	No
712-2A->G	c.580-2A>G	p.?		5	2.36848e-05	CF-causing	CF-causing	No
Y247X	c.741C>G|c.741C>A	p.Tyr247X	873C>G|873C>A	1	4.73696e-06		CF-causing	Yes, new variant added
875insTACA	c.743_743+1insTACA	p.?		1	4.73696e-06		CF-causing	Yes, new variant added
875+1G->A	c.743+1G>A	p.?		24	0.000113687	CF-causing	CF-causing	No
875+1G->C	c.743+1G>C	p.?		13	6.15804e-05	CF-causing	CF-causing	No
875+2T->A	c.743+2T>A	p.?		1	4.73696e-06		CF-causing	Yes, new variant added
875+2T->C	c.743+2T>C	p.?		3	1.42109e-05	CF-causing	CF-causing	No
876-2A->G	c.744-2A>G	p.?		4	1.89478e-05	CF-causing	CF-causing	No
Q250X	c.748C>T	p.Gln250X	880C>T	1	4.73696e-06	CF-causing	CF-causing	No
892delA	c.761del	p.Lys254ArgfsX7		8	3.78957e-05	CF-causing	CF-causing	No
896delT	c.764del	p.Ile255ThrfsX6		4	1.89478e-05	CF-causing	CF-causing	No
R258G	c.772A>G	p.Arg258Gly	904A>G	9	4.26326e-05	Varying clinical consequence	Varying clinical consequence	No
905delG	c.773del	p.Arg258AsnfsX3		1	4.73696e-06	CF-causing	CF-causing	No
c.775delinsGCTGGGAAGAT	c.775delinsGCTGGGAAGAT	p.Leu259AlafsX12		2	9.47391e-06		CF-causing	Yes, new variant added
909delT	c.777del	p.Val260X		5	2.36848e-05	CF-causing	CF-causing	No
M265R	c.794T>G	p.Met265Arg	926T>G	8	3.78957e-05	Varying clinical consequence	Varying clinical consequence	No
G27R	c.79G>A	p.Gly27Arg	211G>A	6	2.84217e-05	CF-causing	CF-causing	No
G27X	c.79G>T	p.Gly27X	211G>T	13	6.15804e-05	CF-causing	CF-causing	No
935delA	c.803del	p.Asn268IlefsX17		40	0.000189478	CF-causing	CF-causing	No
936delTA	c.805_806del	p.Ile269ProfsX4		1	4.73696e-06	CF-causing	CF-causing	No
Q270X	c.808C>T	p.Gln270X	940C>T	1	4.73696e-06		CF-causing	Yes, new variant added
c.811delT	c.811del	p.Ser271LeufsX14		1	4.73696e-06		CF-causing	Yes, new variant added
954delA	c.822del	p.Tyr275ThrfsX10		2	9.47391e-06		CF-causing	Yes, new variant added
Y275X	c.825C>G	p.Tyr275X	957C>G	21	9.94761e-05	CF-causing	CF-causing	No
C276X	c.828C>A	p.Cys276X	960C>A	30	0.000142109	CF-causing	CF-causing	No
W277X	c.830G>A|c.831G>A	p.Trp277X	962G>A	6	2.84217e-05	CF-causing	CF-causing	No
E279X	c.835G>T	p.Glu279X	967G>T	1	4.73696e-06		CF-causing	Yes, new variant added
982delA	c.850del	p.Met284X		2	9.47391e-06	CF-causing	CF-causing	No
977insA	c.850dup	p.Met284AsnfsX3	982dupA	12	5.68435e-05	CF-causing	CF-causing	No
991del5	c.861_865del	p.Asn287LysfsX19	993delCTTAA|c.859_863delAACTT	29	0.000137372	CF-causing	CF-causing	No
994del9	c.863_869+2del	p.?		1	4.73696e-06		CF-causing	Yes, new variant added
c.865_869delAGACA	c.865_869del	p.Arg289AsnfsX17		1	4.73696e-06		CF-causing	Yes, new variant added
R289X	c.865A>T	p.Arg289X	997A>T	1	4.73696e-06	CF-causing	CF-causing	No
Q290X	c.868C>T	p.Gln290X	1000C>T	6	2.84217e-05	CF-causing	CF-causing	No
1001+1G->C	c.869+1G>C	p.?		3	1.42109e-05	CF-causing	CF-causing	No
1001+2T->A	c.869+2T>A	p.?		2	9.47391e-06		CF-causing	Yes, new variant added
1001+2T->G	c.869+2T>G	p.?		2	9.47391e-06		CF-causing	Yes, new variant added
1002-2A->C	c.870-2A>C	p.?		1	4.73696e-06		CF-causing	Yes, new variant added
1002-2A->G	c.870-2A>G	p.?		10	4.73696e-05		CF-causing	Yes, new variant added
1006_1007delGA	c.874_875del	p.Glu292ThrfsX15		4	1.89478e-05	CF-causing	CF-causing	No
E292X	c.874G>T	p.Glu292X	1006G>T	4	1.89478e-05		CF-causing	Yes, new variant added
218insA	c.87dup	p.Gln30ThrfsX15		1	4.73696e-06	CF-causing	CF-causing	No
c.88_89delCA	c.88_89del	p.Gln30AlafsX14		1	4.73696e-06		CF-causing	Yes, new variant added
Q30X	c.88C>T	p.Gln30X	220C>T	2	9.47391e-06	CF-causing	CF-causing	No
1027delG	c.895del	p.Ala299GlnfsX4		1	4.73696e-06		CF-causing	Yes, new variant added
125G/C	c.-8G>C	p.?		13	6.15804e-05	Non CF-causing	Non CF-causing	No
124del23bp	c.-9_14del	p.?		16	7.57913e-05	CF-causing	CF-causing	No
1037insA	c.905_906insA	p.Arg303GlufsX5		1	4.73696e-06	CF-causing	CF-causing	No
1040del4	c.908_911del	p.Arg303ThrfsX24		1	4.73696e-06	CF-causing	CF-causing	No
Y304X	c.912C>G	p.Tyr304X	1044C>G	2	9.47391e-06		CF-causing	Yes, new variant added
c.912delCinsGG	c.912delinsGG	p.Tyr304X		1	4.73696e-06		CF-causing	Yes, new variant added
R31C	c.91C>T	p.Arg31Cys	223C>T	35	0.000165793	Non CF-causing	Non CF-causing	No
1058delC	c.927del	p.Phe310SerfsX18		2	9.47391e-06	CF-causing	CF-causing	No
R31L	c.92G>T	p.Arg31Leu	224G>T	6	2.84217e-05	Unknown significance	Varying clinical consequence	Yes
F311L	c.933C>A|c.933C>G	p.Phe311Leu	1065C>G	15	7.10544e-05	CF-causing	CF-causing	No
F312del	c.935_937del	p.Phe312del	1067delTCT|[delta]F311	42	0.000198952	Varying clinical consequence	Varying clinical consequence	No
c.937_938delTC	c.937_938del	p.Ser313ArgfsX50		1	4.73696e-06		CF-causing	Yes, new variant added
G314E	c.941G>A	p.Gly314Glu	1073G>A	9	4.26326e-05	Varying clinical consequence	Varying clinical consequence	No
c.942delG	c.942del	p.Phe315SerfsX13		1	4.73696e-06		CF-causing	Yes, new variant added
1078delT	c.948del	p.Phe316LeufsX12	1080delT	253	0.00119845	CF-causing	CF-causing	No
L320V	c.958T>G	p.Leu320Val	1090T>G	9	4.26326e-05	Non CF-causing	Non CF-causing	No
L320X	c.959T>A	p.Leu320X	1091T>A	1	4.73696e-06	CF-causing	CF-causing	No
c.972delC	c.972del	p.Tyr325MetfsX3		1	4.73696e-06		CF-causing	Yes, new variant added
E33X	c.97G>T	p.Glu33X	229G>T	3	1.42109e-05		CF-causing	Yes, new variant added
1112delT	c.980del	p.Leu327GlnfsX42		4	1.89478e-05	CF-causing	CF-causing	No
c.982delA	c.982del	p.Ile328SerfsX41		1	4.73696e-06	CF-causing	CF-causing	No
K329X	c.985A>T	p.Lys329X	1117A>T	1	4.73696e-06		CF-causing	Yes, new variant added
1119delA	c.987del	p.Gly330GlufsX39		6	2.84217e-05	CF-causing	CF-causing	No
G330X	c.988G>T	p.Gly330X	1120G>T	28	0.000132635	CF-causing	CF-causing	No
c.991_995del	c.991_995del	p.Ile331ProfsX31		1	4.73696e-06		CF-causing	Yes, new variant added
7T	wild-type/reference	p.?		56	0.00026527	Non CF-causing	Non CF-causing	No
IVS11-1G->C						CF-causing (now renamed 1812-1G->C)	(CF-causing under new name)	No, but renamed
c.3033dup						CF-causing (now renamed 3165dupA)	(CF-causing under new name)	No, but renamed
c.3407_3422del16						CF-causing (now renamed 3539del16)	(CF-causing under new name)	No, but renamed
3407_3422del16						CF-causing (now renamed 3539del16)	(CF-causing under new name)	No, but renamed
CFTRdelePr-1						CF-causing (now renamed CFTRdele1)	(CF-causing under new name)	No, but renamed
3121-977_3499+248del2515						CF-causing (now renamed CFTRdele17a,17b)	(CF-causing under new name)	No, but renamed
IVSI-5842_IVS4+401del						CF-causing (now renamed CFTRdele2-4)	(CF-causing under new name)	No, but renamed
			SUM	207242
*Represents the allele frequency within the CFTR2 database. This is subject to regional and ethnic variability of variant distribution and may differ from the worldwide frequency.
Permitted use available to clinicians, patients, and family members for clinical, research, and educational uses only. All other rights reserved.
Please use the following reference when citing this document: The Clinical and Functional TRanslation of CFTR (CFTR2); available at https://cftr2.org.
©Copyright 2011 US CF Foundation, Johns Hopkins University, The Hospital for Sick Children.

## Sheet: CNVs_all
Variant legacy name	Variant cDNA name	Variant protein name	Variant alternative names (other names that may have been used in the past)	# alleles reported in CFTR2	Allele frequency in CFTR2* (of 211106 identified alleles)	Variant final determination 7 April 2023 (previous version)	Variant final determination 25 September 2024 (current version)	Change from previous?
CFTRdele17a-18	c.(2988+1_2989-1)_(3468+1_3469-1)del	p.?	3120+1kbdel8.6kb|deletion of exons 17a, 17b, and 18 (legacy numbering)|deletion of exons 19, 20, and 21 (current numbering)	115	0.00054475	CF-causing	CF-causing	No
CFTRdele3-10,14b-16	c.[(164+1_165-1)_(1584+1_1585-1)del;(2619+1_2620-1)_(2988+1_2989-1)del]	p.?	complex deletion of exons 3 through 10 and 14b through 16 (legacy numbering)|complex deletion of exons 3 through 11 and 16 through 18 (current numbering)	9	4.26326e-05	CF-causing	CF-causing	No
CFTR50kbdel	c.[(273+1_274-1)_(1116+1_1117-1)del;(1584+1_1585-1)_(3468+1_3469-1)del]	p.?	complex deletion of exons 4 through 7 and 11 through 18 (legacy numbering)|complex deletion of exons 4 through 8 and 12 through 21 (current numbering)	9	4.26326e-05	CF-causing	CF-causing	No
CFTRdele1	c.(?_1)_(53+1_54-1)del	p.?	deletion of exon 1 (legacy and current numbering)|CFTRdelePr-1|deletion of part of the promoter and exon 1 (legacy and current numbering)	13	6.15804e-05	CF-causing	CF-causing	No
CFTRdele10	c.(1392+1_1393-1)_(1584+1_1585-1)del	p.?	deletion of exon 10 (legacy numbering)|deletion of exon 11 (current numbering)	8	3.78957e-05	CF-causing	CF-causing	No
CFTRdele11	c.(1584+1_1585-1)_(1679+1_1680-1)del	p.?	deletion of exon 11 (legacy numbering)|deletion of exon 12 (current numbering)	10	4.73696e-05	CF-causing	CF-causing	No
CFTRdele12	c.(1679+1_1680-1)_(1766+1_1767-1)del	p.?	deletion of exon 12 (legacy numbering)|deletion of exon 13 (current numbering)	2	9.47391e-06		CF-causing	Yes, new variant added
CFTRdele13	c.(1766+1_1767-1)_(2490+1_2491-1)del	p.?	deletion of exon 13 (legacy numbering)|deletion of exon 14 (current numbering)	1	4.73696e-06		CF-causing	Yes, new variant added
CFTRdele14a	c.(2490+1_2491-1)_(2619+1_2620-1)del	p.?	deletion of exon 14a (legacy numbering)|deletion of exon 15 (current numbering)|c.2490+827_2620-3551del	6	2.84217e-05		CF-causing	Yes, new variant added
CFTRdele14b	c.(2619+1_2620-1)_(2657+1_2658-1)del	p.?	deletion of exon 14b (legacy numbering)|deletion of exon 16 (current numbering)	1	4.73696e-06		CF-causing	Yes, new variant added
CFTRdele15	c.(2657+1_2658-1)_(2908+1_2909-1)del	p.?	deletion of exon 15 (legacy numbering)|deletion of exon 17 (current numbering)	7	3.31587e-05		CF-causing	Yes, new variant added
CFTRdele17a	c.(2988+1_2989-1)_(3139+1_3140-1)del	p.?	deletion of exon 17a (legacy numbering)|deletion of exon 19 (current numbering)	5	2.36848e-05		CF-causing	Yes, new variant added
CFTRdele17b	c.(3139+1_3140-1)_(3367+1_3368-1)del	p.?	deletion of exon 17b (legacy numbering)|deletion of exon 20 (current numbering)	4	1.89478e-05	CF-causing	CF-causing	No
CFTRdele18	c.(3367+1_3368-1)_(3468+1_3469-1)del	p.?	deletion of exon 18 (legacy numbering)|deletion of exon 21 (current numbering)	9	4.26326e-05	CF-causing	CF-causing	No
CFTRdele19	c.(3468+1_3469-1)_(3717+1_3718-1)del	p.?	deletion of exon 19 (legacy numbering)|deletion of exon 22 (current numbering)	14	6.63174e-05	CF-causing	CF-causing	No
CFTRdele2	c.(53+1_54-1)_(164+1_165-1)del	p.?	deletion of exon 2 (legacy and current numbering)	179	0.000847915	CF-causing	CF-causing	No
CFTRdele20	c.(3717+1_3718-1)_(3873+1_3874-1)del	p.?	deletion of exon 20 (legacy numbering)|deletion of exon 23 (current numbering)	7	3.31587e-05		CF-causing	Yes, new variant added
CFTRdele21	c.(3873+1_3874-1)_(3963+1_3964-1)del	p.?	deletion of exon 21 (legacy numbering)|deletion of exon 24 (current numbering)	7	3.31587e-05	CF-causing	CF-causing	No
CFTRdele22	c.(3963+1_3964-1)_(4136+1_4137-1)del	p.?	deletion of exon 22 (legacy numbering)|deletion of exon 25 (current numbering)	5	2.36848e-05		CF-causing	Yes, new variant added
CFTRdele23	c.(4136+1_4137-1)_(4242+1_4243-1)del	p.?	deletion of exon 23 (legacy numbering)|deletion of exon 26 (current numbering)	1	4.73696e-06		CF-causing	Yes, new variant added
CFTRdele3	c.(164+1_165-1)_(273+1_274-1)del	p.?	deletion of exon 3 (legacy and current numbering)	3	1.42109e-05		CF-causing	Yes, new variant added
CFTRdele4	c.(273+1_274-1)_(489+1_490-1)del	p.?	deletion of exon 4 (legacy and current numbering)	3	1.42109e-05		CF-causing	Yes, new variant added
CFTRdele6b	c.(743+1_744-1)_(869+1_870-1)del	p.?	deletion of exon 6b (legacy numbering)|deletion of exon 7 (current numbering)	1	4.73696e-06		CF-causing	Yes, new variant added
CFTRdele7	c.(870-1053_870-126)_(1116+186_1117-409)del	p.?	deletion of exon 7 (legacy numbering)|deletion of exon 8 (current numbering)	2	9.47391e-06		CF-causing	Yes, new variant added
CFTRdele8	c.(1116+1_1117-1)_(1209+1_1210-1)del	p.?	deletion of exon 8 (legacy numbering)|deletion of exon 9 (current numbering)	3	1.42109e-05		CF-causing	Yes, new variant added
CFTRdele9	c.(1209+1_1210-1)_(1392+1_1393-1)del	p.?	deletion of exon 9 (legacy numbering)|deletion of exon 10 (current numbering)	10	4.73696e-05		CF-causing	Yes, new variant added
CFTRdele1,10	c.[(?_1)_(53+1_54-1)del;(1392+1_1393-1)_(1584+1_1585-1)del]	p.?	deletion of exons 1 and 10 (legacy numbering)|deletion of exons 1 and 11 (current numbering)	1	4.73696e-06		CF-causing	Yes, new variant added
CFTRdele1,11-24	c.[(?_1)_(53+1_54-1)del;(1584+1_1585-1)_(*1_?)del]	p.?	deletion of exons 1 and 11 through 24 (legacy numbering)|deletion of exons 1 and 12 through 27 (current numbering)	1	4.73696e-06		CF-causing	Yes, new variant added
CFTRdele1-10	c.(?_-1)_(1584+1_1585-1)del	p.?	deletion of exons 1 through 10 (legacy numbering)|deletion of exons 1 through 11 (current numbering)	3	1.42109e-05		CF-causing	Yes, new variant added
CFTRdele1-24	c.(?_-1)_(*1_?)del	p.?	deletion of exons 1 through 24 (legacy numbering)|deletion of exons 1 through 27 (current numbering)|deletion of entire CFTR gene	2	9.47391e-06		CF-causing	Yes, new variant added
CFTRdele1-9	c.(?_1)_(1392+1_1393-1)del	p.?	deletion of exons 1 through 9 (legacy numbering)|deletion of exons 1 through 10 (current numbering)	3	1.42109e-05		CF-causing	Yes, new variant added
CFTRdele10-14b	c.1392+12_2657+403delins35	p.?	deletion of exons 10 through 14b (legacy numbering)|deletion of exons 11 through 16 (current numbering)	5	2.36848e-05		CF-causing	Yes, new variant added
CFTRdele11-15,17a,17b	c.[(1584+1_1585-1)_(2908+1_2909-1)del;(2988+1_2989-1)_(3367+1_3368-1)del]	p.?	deletion of exons 11 through 15, 17a, and 17b (legacy numbering)|deletion of exons 12-17, 19, and 20 (current numbering)	1	4.73696e-06		CF-causing	Yes, new variant added
CFTRdele11-18	c.(1584+1_1585-1)_(3468+1_3469-1)del	p.?	deletion of exons 11 through 18 (legacy numbering)|deletion of exons 12 through 21 (current numbering)	2	9.47391e-06		CF-causing	Yes, new variant added
CFTRdele12,13,16	c.[(1679+1_1680-1)_(2490+1_2491-1)del;(2908+1_2909-1)_(2988+1_2909-1)del]	p.?	deletion of exons 12, 13, and 16 (legacy numbering)|deletion of exons 13, 14, and 18 (current numbering)	1	4.73696e-06		CF-causing	Yes, new variant added
CFTRdele13,14a	c.(1766+1_1767-1)_(2619+1_2620-1)del	p.?	deletion of exons 13 and 14a (legacy numbering)|deletion of exons 14 and 15 (current numbering)	8	3.78957e-05	CF-causing	CF-causing	No
CFTRdele14a-15	c.(2490+1_2491-1)_(2908+1_2909-1)del	p.?	deletion of exons 14a through 15 (legacy numbering)|deletion of exons 15 through 17 (current numbering)	5	2.36848e-05		CF-causing	Yes, new variant added
CFTRdele14a-17b	c.(2490+1_2491-1)_(3367+1_3368-1)del	p.?	deletion of exons 14a through 17b (legacy numbering)|deletion of exons 15 through 20 (current numbering)	2	9.47391e-06		CF-causing	Yes, new variant added
CFTRdele14b,15	c.(2619+1_2620-1)_(2908+1_2909-1)del	p.?	deletion of exons 14b and 15 (legacy numbering)|deletion of exons 16 and 17 (current numbering)	6	2.84217e-05		CF-causing	Yes, new variant added
CFTRdele14b-20	c.(2619+1_2620-1)_(3873+1_3874-1)del	p.?	deletion of exons 14b through 20 (legacy numbering)|deletion of exons 16 through 23 (current numbering)	1	4.73696e-06		CF-causing	Yes, new variant added
CFTRdele14b-17b	c.(2619+1_2620-1)_(3367+1_3368-1)del	p.?	deletion of exons 14b, 15, 16, 17a, and 17b (legacy numbering)|deletion of exons 16, 17, 18, 19, and 20 (current numbering)	30	0.000142109	CF-causing	CF-causing	No
CFTRdele16,17a	c.(2908+1_2909-1)_(3139+1_3140-1)del	p.?	deletion of exons 16 and 17a (legacy numbering)|deletion of exons 18 and 19 (current numbering)	2	9.47391e-06		CF-causing	Yes, new variant added
IVS15+1085_IVS17B+260del7201	c.2908+1085_3367+260del	p.?	deletion of exons 16 through 17b (legacy numbering)|deletion of exons 18 through 20 (current numbering)	1	4.73696e-06		CF-causing	Yes, new variant added
CFTRdele16-18	c.(2908+1_2909-15)_(3468+10_3469-1)del	p.?	deletion of exons 16 through 18 (legacy numbering)|deletion of exons 16 through 21 (current numbering)	1	4.73696e-06		CF-causing	Yes, new variant added
CFTRdele16-20	c.(2908+1_2909-1)_(3873+1_3874-1)del	p.?	deletion of exons 16 through 20 (legacy numbering)|deletion of exons 16 through 23 (current numbering)	3	1.42109e-05		CF-causing	Yes, new variant added
CFTRdele16-17b	c.(2908+1_2909-1)_(3367+1_3368-1)del	p.?	deletion of exons 16, 17a, and 17b (legacy numbering)|deletion of exons 18, 19, and 20 (current numbering)	17	8.05283e-05	CF-causing	CF-causing	No
CFTRdele17a,17b	c.(2988+1_2989-1)_(3367+1_3368-1)del	p.?	deletion of exons 17a and 17b (legacy numbering)|deletion of exons 19 and 20 (current numbering)|3121-977_3499+248del2515	48	0.000227374	CF-causing	CF-causing	No
CFTRdele17b,18	c.(3139+1_3140-1)_(3468+1_3469-1)del	p.?	deletion of exons 17b and 18 (legacy numbering)|deletion of exons 20 and 21 (current numbering)	9	4.26326e-05		CF-causing	Yes, new variant added
CFTRdele18-20	c.(3367+1_3368-1)_(3873+1_3874-1)del	p.?	deletion of exons 18 through 20 (legacy numbering)|deletion of exons 21 through 23 (current numbering)	8	3.78957e-05		CF-causing	Yes, new variant added
CFTRdele18-24	c.(3367+1_3368-1)_(*1_?)del	p.?	deletion of exons 18 through 24 (legacy numbering)|deletion of exons 21 through 27 (current numbering)	1	4.73696e-06		CF-causing	Yes, new variant added
CFTRdele19,20	c.(3468+1_3469-1)_(3873+1_3874-1)del	p.?	deletion of exons 19 and 20 (legacy numbering)|deletion of exons 22 and 23 (current numbering)	13	6.15804e-05		CF-causing	Yes, new variant added
CFTRdele19-24	c.(3468+1_3469-1)_(*1_?)del	p.?	deletion of exons 19 through 24 (legacy numbering)|deletion of exons 22 through 27 (current numbering)	1	4.73696e-06		CF-causing	Yes, new variant added
CFTRdele19-21	c.(3468+1_3469-1)_(3963+1_3964-1)del	p.?	deletion of exons 19, 20, and 21 (legacy numbering)|deletion of exons 22, 23, and 24 (current numbering)	24	0.000113687	CF-causing	CF-causing	No
CFTRdele2,3	c.(53+1_54-1)_(273+1_274-1)del	p.?	deletion of exons 2 and 3 (legacy and current numbering)	1321	0.00625752	CF-causing	CF-causing	No
CFTRdele2-10	c.(53+1_54-1)_(1584+1_1585-1)del	p.?	deletion of exons 2 through 10 (legacy numbering)|deletion of exons 2 through 11 (current numbering)	3	1.42109e-05		CF-causing	Yes, new variant added
CFTRdele2-22	c.(53+1_54-1)_(4136+1_4137-1)del	p.?	deletion of exons 2 through 22 (legacy numbering)|deletion of exons 2 through 25 (current numbering)	1	4.73696e-06		CF-causing	Yes, new variant added
CFTRdele2-6b	c.(53+1_54-1)_(869+1_870-1)del	p.?	deletion of exons 2 through 6b (legacy numbering)|deletion of exons 2 through 7 (current numbering)	2	9.47391e-06		CF-causing	Yes, new variant added
CFTRdele2-7	c.(53+1_54-1)_(1116+1_1117-1)del	p.?	deletion of exons 2 through 7 (legacy numbering)|deletion of exons 2 through 8 (current numbering)	1	4.73696e-06		CF-causing	Yes, new variant added
CFTRdele2-8	c.(53+1_54-1)_(1209+1_1210-1)del	p.?	deletion of exons 2 through 8 (legacy numbering)|deletion of exons 2 through 9 (current numbering)	1	4.73696e-06		CF-causing	Yes, new variant added
CFTRdele2-9	c.53+9713_1392+2669del	p.?	deletion of exons 2 through 9 (legacy numbering)|deletion of exons 2 through 10 (current numbering)	1	4.73696e-06		CF-causing	Yes, new variant added
CFTRdele2,3,10	c.[(53+1_54)_(273_274-1)del;(1392+1_1393-1)_(1584+1_1585-1)del]	p.?	deletion of exons 2, 3, and 10 (legacy numbering)|deletion of exons 2, 3, and 11 (current numbering)	1	4.73696e-06		CF-causing	Yes, new variant added
CFTRdele2-4	c.(53+1_54-1)_(489+1_490-1)del	p.?	deletion of exons 2, 3, and 4 (legacy and current numbering)|IVSI-5842_IVS4+401del|c.54-5842_489+401del	19	9.00022e-05	CF-causing	CF-causing	No
CFTRdele20-23	c.(3717+1_3718-1)_(4242+1_4243-1)del	p.?	deletion of exons 20 through 23 (legacy numbering)|deletion of exons 23 through 26 (current numbering)	1	4.73696e-06		CF-causing	Yes, new variant added
CFTRdele22,23	c.(3963+1_3964-1)_(4242+1_4243-1)del	p.?	deletion of exons 22 and 23 (legacy numbering)|deletion of exons 25 and 26 (current numbering)	112	0.000530539	CF-causing	CF-causing	No
CFTRdele22-24	c.(3963+1_3964-1)_(*1_?)del	p.?	deletion of exons 22, 23, and 24 (legacy numbering)|deletion of exons 25, 26, and 27 (current numbering)	71	0.000336324	CF-causing	CF-causing	No
CFTRdele23,24	c.(4136+1_4137-1)_(*1_?)del	p.?	deletion of exons 23 and 24 (legacy numbering)|deletion of exons 26 and 27 (current numbering)	1	4.73696e-06		CF-causing	Yes, new variant added
CFTRdele4-10	c.(273+1_274-1)_(1584+1_1585-1)del	p.?	deletion of exons 4 through 10 (legacy numbering)|deletion of exons 4 through 11 (current numbering)	32	0.000151583	CF-causing	CF-causing	No
CFTRdele4-11	c.(273+1_274-1)_(1679+1_1680-1)del	p.?	deletion of exons 4 through 11 (legacy numbering)|deletion of exons 4 through 12 (current numbering)	23	0.00010895	CF-causing	CF-causing	No
CFTRdele4-6ains6	c.273+7983_743+362delinsACCTCG	p.?	deletion of exons 4 through 6a and insertion of 6 nucleotides (legacy numbering)|deletion of exons 4 through 7 and insertion of 6 nucleotides (current numbering)	3	1.42109e-05		CF-causing	Yes, new variant added
CFTRdele4-8	c.(273+1_274-1)_(1209+1_1210-1)del	p.?	deletion of exons 4 through 8 (legacy numbering)|deletion of exons 4 through 9 (current numbering)	8	3.78957e-05		CF-causing	Yes, new variant added
CFTRdele4-8,12-21	c.[(273+1_274-1)_(1209+1_1210-1)del;(1679+1_1680-1)_(3963+1_3964-1)del]	p.?	deletion of exons 4 through 8 and 12 through 21 (legacy numbering)|deletion of exons 4 through 9 and 13 through 24 (current numbering)	3	1.42109e-05		CF-causing	Yes, new variant added
CFTRdele4-7	c.(273+1_274-1)_(1116+1_1117-1)del	p.?	deletion of exons 4, 5, 6a, 6b, and 7 (legacy numbering)|deletion of exons 4, 5, 6, 7, and 8 (current numbering)	10	4.73696e-05	CF-causing	CF-causing	No
CFTRdele5,6a	c.(489+1_490-1)_(743+1_744-1)del	p.?	deletion of exons 5 and 6a (legacy numbering)|deletion of exons 5 and 6 (current numbering)	1	4.73696e-06		CF-causing	Yes, new variant added
CFTRdele7,8	c.(870-1053_870-126)_(1209+1_1210-1)del	p.?	deletion of exons 7 and 8 (legacy numbering)|deletion of exons 8 and 9 (current numbering)	1	4.73696e-06		CF-causing	Yes, new variant added
CFTRdele8,9	c.(1116+1_1117-1)_(1392+1_1393-1)del	p.?	deletion of exons 8 and 9 (legacy numbering)|deletion of exons 9 and 10 (current numbering)	3	1.42109e-05		CF-causing	Yes, new variant added
CFTRdele9,10	c.(1209+1_1210-1)_(1584+1_1585-1)del	p.?	deletion of exons 9 and 10 (legacy numbering)|deletion of exons 10 and 11 (current numbering)	2	9.47391e-06		CF-causing	Yes, new variant added
CFTRdelePr-3	c.(?_1)_(273+1_274-1)del	p.?	deletion of part of the promoter through exon 3 (legacy and current numbering)	3	1.42109e-05		CF-causing	Yes, new variant added
CFTRdelePr-9	c.(?_1)_(1392+1_1393-1)del	p.?	deletion of part of the promoter through exon 9 (legacy numbering)|deletion of part of the promoter through exon 10 (current numbering)	1	4.73696e-06		CF-causing	Yes, new variant added
CFTRdup1	c.(?_1)_(53+1_54-1)dup	p.?	duplication of exon 1 (legacy and current numbering)	1	4.73696e-06		CF-causing	Yes, new variant added
CFTRdup19	c.(3468+1_3469-1)_(3717+1_3718-1)dup	p.?	duplication of exon 19 (legacy numbering)|duplication of exon 22 (current numbering)	7	3.31587e-05		CF-causing	Yes, new variant added
CFTRdup2	c.54-4235_164+377dup	p.?	duplication of exon 2 (legacy and current numbering)	3	1.42109e-05		CF-causing	Yes, new variant added
CFTRdup22	c.(3963+1_3964-1)_(4136+1_4137-1)dup	p.?	duplication of exon 22 (legacy numbering)|duplication of exon 25 (current numbering)	10	4.73696e-05		CF-causing	Yes, new variant added
CFTRdup1-3	c.(?_1)_(273+1_274-1)dup	p.?	duplication of exons 1 through 3 (legacy and current numbering)	4	1.89478e-05		CF-causing	Yes, new variant added
CFTRdup10-12	c.(1392+1_1393-1)_(1766+1_1767-1)dup	p.?	duplication of exons 10 through 12 (legacy numbering)|duplication of exons 11 through 13 (current numbering)	7	3.31587e-05		CF-causing	Yes, new variant added
CFTRdup14a-19	c.(2490+1_2491-1)_(3717+1_3718-1)dup	p.?	duplication of exons 14a through 19 (legacy numbering)|duplication of exons 15 through 22 (current numbering)	1	4.73696e-06		CF-causing	Yes, new variant added
CFTRdup14b-17b	c.(2619+1_2620-1)_(3367+1_3368-1)dup	p.?	duplication of exons 14b through 17b (legacy numbering)|duplication of exons 16 through 20 (current numbering)	1	4.73696e-06		CF-causing	Yes, new variant added
CFTRdup16,17a	c.(2908+1_2909-1)_(3139+1_3140-1)dup	p.?	duplication of exons 16 and 17a (legacy numbering)|duplication of exons 18 and 19 (current numbering)	2	9.47391e-06		CF-causing	Yes, new variant added
CFTRdup16-18	c.(2908+1_2909-1)_(3468+1_3469-1)dup	p.?	duplication of exons 16 through 18 (legacy numbering)|duplication of exons 18 through 21 (current numbering)	1	4.73696e-06		CF-causing	Yes, new variant added
CFTRdup16-20	c.(2908+1_2909-1)_(3873+1_3874-1)dup	p.?	duplication of exons 16 through 20 (legacy numbering)|duplication of exons 16 through 23 (current numbering)	1	4.73696e-06		CF-causing	Yes, new variant added
CFTRdup16-22	c.(2908+1_2909-1)_(4136+1_4137-1)del	p.?	duplication of exons 16 through 22 (legacy numbering)|duplication of exons 16 through 25 (current numbering)	1	4.73696e-06		CF-causing	Yes, new variant added
CFTRdup2-4	c.(53+1_54-1)_(489+1_490-1)dup	p.?	duplication of exons 2 through 4 (legacy numbering and current numbering)	1	4.73696e-06		CF-causing	Yes, new variant added
CFTRdup22,23	c.(3963+1_3964-1)_(4242+1_4243-1)dup	p.?	duplication of exons 22 and 23 (legacy numbering)|duplication of exons 25 and 26 (current numbering)	1	4.73696e-06		CF-causing	Yes, new variant added
CFTRdup22-24	c.(3963+1_3964-1)_(*1_?)dup	p.?	duplication of exons 22 through 24 (legacy numbering)|duplication of exons 25 through 27 (current numbering)	2	9.47391e-06		CF-causing	Yes, new variant added
CFTRdup4-19	c.(273+1_274-1)_(3717+1_3718-1)del	p.?	duplication of exons 4 through 19 (legacy numbering)|duplication of exons 4 through 22 (current numbering)	1	4.73696e-06		CF-causing	Yes, new variant added
CFTRdup4-8	c.(273+1_274-1)_(1209+1_1210-1)dup	p.?	duplication of exons 4 through 8 (legacy numbering)|duplication of exons 4 through 9 (current numbering)	1	4.73696e-06		CF-causing	Yes, new variant added
CFTRdup4-10	c.(273+1_274-1)_(1584+1_1585-1)dup	p.?	duplication of exons 4 through 9 (legacy numbering)|duplication of exons 4 through 10 (current numbering)	3	1.42109e-05		CF-causing	Yes, new variant added
CFTRdup6a,6b	c.(579+1_580-1)_(869+1_870-1)dup	p.?	duplication of exons 6a and 6b (legacy numbering)|duplication of exons 6 and 7 (current numbering)	1	4.73696e-06		CF-causing	Yes, new variant added
CFTRdup6b,7	c.(743+1_744-1)_(1116+1_1117-1)dup	p.?	duplication of exons 6b and 7 (legacy numbering)|duplication of exons 7 and 8 (current numbering)	3	1.42109e-05		CF-causing	Yes, new variant added
CFTRdup6b-16	c.(743+1_744-1)_(2988+1_2989-1)dup	p.?	duplication of exons 6b through 16 (legacy numbering)|duplication of exons 6b through 18 (current numbering)	2	9.47391e-06		CF-causing	Yes, new variant added
CFTRdup6b-10	c.(743+1_744-1)_(1584+1_1585-1)dup	p.?	duplication of exons 6b, 7, 8, 9, and 10 (legacy numbering)|duplication of exons 7, 8, 9, 10, and 11 (current numbering)	49	0.000232111	CF-causing	CF-causing	No
CFTRdup8-10	c.(1116+1_1117-1)_(1584+1_1585-1)dup	p.?	duplication of exons 8 through 10 (legacy numbering)|duplication of exons 9 through 11 (current numbering)	7	3.31587e-05		CF-causing	Yes, new variant added
3413_3499+268del355PBins6PB	c.3281_3367+268delinsTGTTAA	p.?	partial deletion of exon 17b (legacy numbering) with insertion of TGTTAA|partial deletion of exon 20 (current numbering) with insertion of TGTTAA	1	4.73696e-06		CF-causing	Yes, new variant added
			SUM	2369

## Sheet: CNV_dup
Variant legacy name	Variant cDNA name	Variant protein name	Variant alternative names (other names that may have been used in the past)	# alleles reported in CFTR2	Allele frequency in CFTR2* (of 211106 identified alleles)	Variant final determination 7 April 2023 (previous version)	Variant final determination 25 September 2024 (current version)	Change from previous?
CFTRdup1	c.(?_1)_(53+1_54-1)dup	p.?	duplication of exon 1 (legacy and current numbering)	1	4.73696e-06		CF-causing	Yes, new variant added
CFTRdup19	c.(3468+1_3469-1)_(3717+1_3718-1)dup	p.?	duplication of exon 19 (legacy numbering)|duplication of exon 22 (current numbering)	7	3.31587e-05		CF-causing	Yes, new variant added
CFTRdup2	c.54-4235_164+377dup	p.?	duplication of exon 2 (legacy and current numbering)	3	1.42109e-05		CF-causing	Yes, new variant added
CFTRdup22	c.(3963+1_3964-1)_(4136+1_4137-1)dup	p.?	duplication of exon 22 (legacy numbering)|duplication of exon 25 (current numbering)	10	4.73696e-05		CF-causing	Yes, new variant added
CFTRdup1-3	c.(?_1)_(273+1_274-1)dup	p.?	duplication of exons 1 through 3 (legacy and current numbering)	4	1.89478e-05		CF-causing	Yes, new variant added
CFTRdup10-12	c.(1392+1_1393-1)_(1766+1_1767-1)dup	p.?	duplication of exons 10 through 12 (legacy numbering)|duplication of exons 11 through 13 (current numbering)	7	3.31587e-05		CF-causing	Yes, new variant added
CFTRdup14a-19	c.(2490+1_2491-1)_(3717+1_3718-1)dup	p.?	duplication of exons 14a through 19 (legacy numbering)|duplication of exons 15 through 22 (current numbering)	1	4.73696e-06		CF-causing	Yes, new variant added
CFTRdup14b-17b	c.(2619+1_2620-1)_(3367+1_3368-1)dup	p.?	duplication of exons 14b through 17b (legacy numbering)|duplication of exons 16 through 20 (current numbering)	1	4.73696e-06		CF-causing	Yes, new variant added
CFTRdup16,17a	c.(2908+1_2909-1)_(3139+1_3140-1)dup	p.?	duplication of exons 16 and 17a (legacy numbering)|duplication of exons 18 and 19 (current numbering)	2	9.47391e-06		CF-causing	Yes, new variant added
CFTRdup16-18	c.(2908+1_2909-1)_(3468+1_3469-1)dup	p.?	duplication of exons 16 through 18 (legacy numbering)|duplication of exons 18 through 21 (current numbering)	1	4.73696e-06		CF-causing	Yes, new variant added
CFTRdup16-20	c.(2908+1_2909-1)_(3873+1_3874-1)dup	p.?	duplication of exons 16 through 20 (legacy numbering)|duplication of exons 16 through 23 (current numbering)	1	4.73696e-06		CF-causing	Yes, new variant added
CFTRdup16-22	c.(2908+1_2909-1)_(4136+1_4137-1)del	p.?	duplication of exons 16 through 22 (legacy numbering)|duplication of exons 16 through 25 (current numbering)	1	4.73696e-06		CF-causing	Yes, new variant added
CFTRdup2-4	c.(53+1_54-1)_(489+1_490-1)dup	p.?	duplication of exons 2 through 4 (legacy numbering and current numbering)	1	4.73696e-06		CF-causing	Yes, new variant added
CFTRdup22,23	c.(3963+1_3964-1)_(4242+1_4243-1)dup	p.?	duplication of exons 22 and 23 (legacy numbering)|duplication of exons 25 and 26 (current numbering)	1	4.73696e-06		CF-causing	Yes, new variant added
CFTRdup22-24	c.(3963+1_3964-1)_(*1_?)dup	p.?	duplication of exons 22 through 24 (legacy numbering)|duplication of exons 25 through 27 (current numbering)	2	9.47391e-06		CF-causing	Yes, new variant added
CFTRdup4-19	c.(273+1_274-1)_(3717+1_3718-1)del	p.?	duplication of exons 4 through 19 (legacy numbering)|duplication of exons 4 through 22 (current numbering)	1	4.73696e-06		CF-causing	Yes, new variant added
CFTRdup4-8	c.(273+1_274-1)_(1209+1_1210-1)dup	p.?	duplication of exons 4 through 8 (legacy numbering)|duplication of exons 4 through 9 (current numbering)	1	4.73696e-06		CF-causing	Yes, new variant added
CFTRdup4-10	c.(273+1_274-1)_(1584+1_1585-1)dup	p.?	duplication of exons 4 through 9 (legacy numbering)|duplication of exons 4 through 10 (current numbering)	3	1.42109e-05		CF-causing	Yes, new variant added
CFTRdup6a,6b	c.(579+1_580-1)_(869+1_870-1)dup	p.?	duplication of exons 6a and 6b (legacy numbering)|duplication of exons 6 and 7 (current numbering)	1	4.73696e-06		CF-causing	Yes, new variant added
CFTRdup6b,7	c.(743+1_744-1)_(1116+1_1117-1)dup	p.?	duplication of exons 6b and 7 (legacy numbering)|duplication of exons 7 and 8 (current numbering)	3	1.42109e-05		CF-causing	Yes, new variant added
CFTRdup6b-16	c.(743+1_744-1)_(2988+1_2989-1)dup	p.?	duplication of exons 6b through 16 (legacy numbering)|duplication of exons 6b through 18 (current numbering)	2	9.47391e-06		CF-causing	Yes, new variant added
CFTRdup6b-10	c.(743+1_744-1)_(1584+1_1585-1)dup	p.?	duplication of exons 6b, 7, 8, 9, and 10 (legacy numbering)|duplication of exons 7, 8, 9, 10, and 11 (current numbering)	49	0.000232111	CF-causing	CF-causing	No
CFTRdup8-10	c.(1116+1_1117-1)_(1584+1_1585-1)dup	p.?	duplication of exons 8 through 10 (legacy numbering)|duplication of exons 9 through 11 (current numbering)	7	3.31587e-05		CF-causing	Yes, new variant added
			SUM	110

## Sheet: CFTR2 variants, genomic info
Variant cDNA name	Variant legacy name	Notes	hgvs_genomic_grch37	hgvs_genomic_grch38	grch37_chr	grch37_pos	grch37_ref	grch37_alt	grch38_chr	grch38_pos	grch38_ref	grch38_alt
c.-9_14del	124del23bp		NC_000007.13:g.117120140_117120162del	NC_000007.14:g.117480086_117480108del	7	117120135	GCGCCCGAGAGACCATGCAGAGGT	G	7	117480081	GCGCCCGAGAGACCATGCAGAGGT	G
c.-8G>C	125G/C		NC_000007.13:g.117120141G>C	NC_000007.14:g.117480087G>C	7	117120141	G	C	7	117480087	G	C
c.1A>C	M1L		NC_000007.13:g.117120149A>C	NC_000007.14:g.117480095A>C	7	117120149	A	C	7	117480095	A	C
c.1A>G	M1V		NC_000007.13:g.117120149A>G	NC_000007.14:g.117480095A>G	7	117120149	A	G	7	117480095	A	G
c.2T>A	M1K		NC_000007.13:g.117120150T>A	NC_000007.14:g.117480096T>A	7	117120150	T	A	7	117480096	T	A
c.2T>G	M1R		NC_000007.13:g.117120150T>G	NC_000007.14:g.117480096T>G	7	117120150	T	G	7	117480096	T	G
c.2T>C	M1T		NC_000007.13:g.117120150T>C	NC_000007.14:g.117480096T>C	7	117120150	T	C	7	117480096	T	C
c.4del	c.4delC		NC_000007.13:g.117120152del	NC_000007.14:g.117480098del	7	117120151	GC	G	7	117480097	GC	G
c.3G>A	M1I		NC_000007.13:g.117120151G>A	NC_000007.14:g.117480097G>A	7	117120151	G	A	7	117480097	G	A
c.4C>T	Q2X		NC_000007.13:g.117120152C>T	NC_000007.14:g.117480098C>T	7	117120152	C	T	7	117480098	C	T
c.11C>A	S4X		NC_000007.13:g.117120159C>A	NC_000007.14:g.117480105C>A	7	117120159	C	A	7	117480105	C	A
c.14C>T	P5L		NC_000007.13:g.117120162C>T	NC_000007.14:g.117480108C>T	7	117120162	C	T	7	117480108	C	T
c.25dup	156insG		NC_000007.13:g.117120173dup	NC_000007.14:g.117480119dup	7	117120171	A	AG	7	117480117	A	AG
c.38C>T	S13F		NC_000007.13:g.117120186C>T	NC_000007.14:g.117480132C>T	7	117120186	C	T	7	117480132	C	T
c.42del	174delA		NC_000007.13:g.117120190del	NC_000007.14:g.117480136del	7	117120187	CA	C	7	117480133	CA	C
c.40_44del	c.40_44delAAACT		NC_000007.13:g.117120188_117120192del	NC_000007.14:g.117480134_117480138del	7	117120187	CAAACT	C	7	117480133	CAAACT	C
c.40A>T	K14X		NC_000007.13:g.117120188A>T	NC_000007.14:g.117480134A>T	7	117120188	A	T	7	117480134	A	T
c.43del	175delC		NC_000007.13:g.117120191del	NC_000007.14:g.117480137del	7	117120190	AC	A	7	117480136	AC	A
c.43dup	c.43dupC		NC_000007.13:g.117120191dup	NC_000007.14:g.117480137dup	7	117120190	A	AC	7	117480136	A	AC
c.49_50dup	181_182dup		NC_000007.13:g.117120197_117120198dup	NC_000007.14:g.117480143_117480144dup	7	117120191	C	CTT	7	117480137	C	CTT
c.50del	182delT		NC_000007.13:g.117120198del	NC_000007.14:g.117480144del	7	117120191	CT	C	7	117480137	CT	C
c.50dup	175insT		NC_000007.13:g.117120198dup	NC_000007.14:g.117480144dup	7	117120191	C	CT	7	117480137	C	CT
c.49_50del	c.49_50delTT		NC_000007.13:g.117120197_117120198del	NC_000007.14:g.117480143_117480144del	7	117120191	CTT	C	7	117480137	CTT	C
c.44T>C	L15P		NC_000007.13:g.117120192T>C	NC_000007.14:g.117480138T>C	7	117120192	T	C	7	117480138	T	C
c.51del	183delC		NC_000007.13:g.117120199del	NC_000007.14:g.117480145del	7	117120198	TC	T	7	117480144	TC	T
c.53+1G>T	185+1G->T		NC_000007.13:g.117120202G>T	NC_000007.14:g.117480148G>T	7	117120202	G	T	7	117480148	G	T
c.53+2T>C	185+2T->C		NC_000007.13:g.117120203T>C	NC_000007.14:g.117480149T>C	7	117120203	T	C	7	117480149	T	C
c.53+2T>G	185+2T->G		NC_000007.13:g.117120203T>G	NC_000007.14:g.117480149T>G	7	117120203	T	G	7	117480149	T	G
c.54-2A>G	186-2A->G		NC_000007.13:g.117144305A>G	NC_000007.14:g.117504251A>G	7	117144305	A	G	7	117504251	A	G
c.54-1G>A	186-1G->A		NC_000007.13:g.117144306G>A	NC_000007.14:g.117504252G>A	7	117144306	G	A	7	117504252	G	A
c.56G>A	W19X		NC_000007.13:g.117144309G>A	NC_000007.14:g.117504255G>A	7	117144309	G	A	7	117504255	G	A
c.57G>A	W19X		NC_000007.13:g.117144310G>A	NC_000007.14:g.117504256G>A	7	117144310	G	A	7	117504256	G	A
c.71_72delinsA	c.71_72delTGinsA		NC_000007.13:g.117144324_117144325delinsA	NC_000007.14:g.117504270_117504271delinsA	7	117144324	TG	A	7	117504270	TG	A
c.79G>A	G27R		NC_000007.13:g.117144332G>A	NC_000007.14:g.117504278G>A	7	117144332	G	A	7	117504278	G	A
c.79G>T	G27X		NC_000007.13:g.117144332G>T	NC_000007.14:g.117504278G>T	7	117144332	G	T	7	117504278	G	T
c.87dup	218insA		NC_000007.13:g.117144340dup	NC_000007.14:g.117504286dup	7	117144339	G	GA	7	117504285	G	GA
c.88_89del	c.88_89delCA		NC_000007.13:g.117144341_117144342del	NC_000007.14:g.117504287_117504288del	7	117144339	GAC	G	7	117504285	GAC	G
c.88C>T	Q30X		NC_000007.13:g.117144341C>T	NC_000007.14:g.117504287C>T	7	117144341	C	T	7	117504287	C	T
c.91C>T	R31C		NC_000007.13:g.117144344C>T	NC_000007.14:g.117504290C>T	7	117144344	C	T	7	117504290	C	T
c.92G>T	R31L		NC_000007.13:g.117144345G>T	NC_000007.14:g.117504291G>T	7	117144345	G	T	7	117504291	G	T
c.97G>T	E33X		NC_000007.13:g.117144350G>T	NC_000007.14:g.117504296G>T	7	117144350	G	T	7	117504296	G	T
c.112_113del	241delAT		NC_000007.13:g.117144365_117144366del	NC_000007.14:g.117504311_117504312del	7	117144361	CAT	C	7	117504307	CAT	C
c.114C>G	Y38X		NC_000007.13:g.117144367C>G	NC_000007.14:g.117504313C>G	7	117144367	C	G	7	117504313	C	G
c.115C>T	Q39X		NC_000007.13:g.117144368C>T	NC_000007.14:g.117504314C>T	7	117144368	C	T	7	117504314	C	T
c.137C>A	A46D		NC_000007.13:g.117144390C>A	NC_000007.14:g.117504336C>A	7	117144390	C	A	7	117504336	C	A
c.142_145del	c.142_145delAATC		NC_000007.13:g.117144395_117144398del	NC_000007.14:g.117504341_117504344del	7	117144393	ACAAT	A	7	117504339	ACAAT	A
c.147_150del	c.147_150delATCT		NC_000007.13:g.117144400_117144403del	NC_000007.14:g.117504346_117504349del	7	117144395	AATCT	A	7	117504341	AATCT	A
c.156del	284delA		NC_000007.13:g.117144409del	NC_000007.14:g.117504355del	7	117144404	GA	G	7	117504350	GA	G
c.156_163dup	295ins8		NC_000007.13:g.117144409_117144416dup	NC_000007.14:g.117504355_117504362dup	7	117144405	A	AAAAATTGG	7	117504351	A	AAAAATTGG
c.154A>T	K52X		NC_000007.13:g.117144407A>T	NC_000007.14:g.117504353A>T	7	117144407	A	T	7	117504353	A	T
c.160G>T	E54X		NC_000007.13:g.117144413G>T	NC_000007.14:g.117504359G>T	7	117144413	G	T	7	117504359	G	T
c.164+1G>A	296+1G->A		NC_000007.13:g.117144418G>A	NC_000007.14:g.117504364G>A	7	117144418	G	A	7	117504364	G	A
c.164+1G>C	296+1G->C		NC_000007.13:g.117144418G>C	NC_000007.14:g.117504364G>C	7	117144418	G	C	7	117504364	G	C
c.164+1G>T	296+1G->T		NC_000007.13:g.117144418G>T	NC_000007.14:g.117504364G>T	7	117144418	G	T	7	117504364	G	T
c.164+2T>A	296+2T->A		NC_000007.13:g.117144419T>A	NC_000007.14:g.117504365T>A	7	117144419	T	A	7	117504365	T	A
c.164+2T>C	296+2T->C		NC_000007.13:g.117144419T>C	NC_000007.14:g.117504365T>C	7	117144419	T	C	7	117504365	T	C
c.164+2T>G	296+2T->G		NC_000007.13:g.117144419T>G	NC_000007.14:g.117504365T>G	7	117144419	T	G	7	117504365	T	G
c.164+4dup	296+3insT		NC_000007.13:g.117144421dup	NC_000007.14:g.117504367dup	7	117144420	A	AT	7	117504366	A	AT
c.164+28A>G	296+28A->G		NC_000007.13:g.117144445A>G	NC_000007.14:g.117504391A>G	7	117144445	A	G	7	117504391	A	G
c.165-3C>T	297-3C->T		NC_000007.13:g.117149085C>T	NC_000007.14:g.117509031C>T	7	117149085	C	T	7	117509031	C	T
c.165-2A>G	297-2A->G		NC_000007.13:g.117149086A>G	NC_000007.14:g.117509032A>G	7	117149086	A	G	7	117509032	A	G
c.165-1G>A	297-1G->A		NC_000007.13:g.117149087G>A	NC_000007.14:g.117509033G>A	7	117149087	G	A	7	117509033	G	A
c.168del	300delA		NC_000007.13:g.117149091del	NC_000007.14:g.117509037del	7	117149089	GA	G	7	117509035	GA	G
c.166G>A	E56K		NC_000007.13:g.117149089G>A	NC_000007.14:g.117509035G>A	7	117149089	G	A	7	117509035	G	A
c.166G>T	E56X		NC_000007.13:g.117149089G>T	NC_000007.14:g.117509035G>T	7	117149089	G	T	7	117509035	G	T
c.169T>G	W57G		NC_000007.13:g.117149092T>G	NC_000007.14:g.117509038T>G	7	117149092	T	G	7	117509038	T	G
c.170G>A	W57X		NC_000007.13:g.117149093G>A	NC_000007.14:g.117509039G>A	7	117149093	G	A	7	117509039	G	A
c.174_177del	306delTAGA		NC_000007.13:g.117149097_117149100del	NC_000007.14:g.117509043_117509046del	7	117149094	GGATA	G	7	117509040	GGATA	G
c.171G>A	W57X		NC_000007.13:g.117149094G>A	NC_000007.14:g.117509040G>A	7	117149094	G	A	7	117509040	G	A
c.174dup	305insT		NC_000007.13:g.117149097dup	NC_000007.14:g.117509043dup	7	117149096	A	AT	7	117509042	A	AT
c.175dup	306insA		NC_000007.13:g.117149098dup	NC_000007.14:g.117509044dup	7	117149097	T	TA	7	117509043	T	TA
c.177dup	308insA		NC_000007.13:g.117149100dup	NC_000007.14:g.117509046dup	7	117149099	G	GA	7	117509045	G	GA
c.178G>A	E60K		NC_000007.13:g.117149101G>A	NC_000007.14:g.117509047G>A	7	117149101	G	A	7	117509047	G	A
c.178G>T	E60X		NC_000007.13:g.117149101G>T	NC_000007.14:g.117509047G>T	7	117149101	G	T	7	117509047	G	T
c.185dup	317insC		NC_000007.13:g.117149108dup	NC_000007.14:g.117509054dup	7	117149107	G	GC	7	117509053	G	GC
c.200C>T	P67L		NC_000007.13:g.117149123C>T	NC_000007.14:g.117509069C>T	7	117149123	C	T	7	117509069	C	T
c.202A>T	K68X		NC_000007.13:g.117149125A>T	NC_000007.14:g.117509071A>T	7	117149125	A	T	7	117509071	A	T
c.220C>T	R74W		NC_000007.13:g.117149143C>T	NC_000007.14:g.117509089C>T	7	117149143	C	T	7	117509089	C	T
c.223C>T	R75X		NC_000007.13:g.117149146C>T	NC_000007.14:g.117509092C>T	7	117149146	C	T	7	117509092	C	T
c.224G>A	R75Q		NC_000007.13:g.117149147G>A	NC_000007.14:g.117509093G>A	7	117149147	G	A	7	117509093	G	A
c.233dup	365-366insT		NC_000007.13:g.117149156dup	NC_000007.14:g.117509102dup	7	117149150	G	GT	7	117509096	G	GT
c.234del	c.234delC		NC_000007.13:g.117149157del	NC_000007.14:g.117509103del	7	117149156	TC	T	7	117509102	TC	T
c.234dup	366insC		NC_000007.13:g.117149157dup	NC_000007.14:g.117509103dup	7	117149156	T	TC	7	117509102	T	TC
c.236G>A	W79X		NC_000007.13:g.117149159G>A	NC_000007.14:g.117509105G>A	7	117149159	G	A	7	117509105	G	A
c.243del	c.243delT		NC_000007.13:g.117149166del	NC_000007.14:g.117509112del	7	117149163	AT	A	7	117509109	AT	A
c.248dup	379-381insT		NC_000007.13:g.117149171dup	NC_000007.14:g.117509117dup	7	117149169	G	GT	7	117509115	G	GT
c.252T>A	Y84X		NC_000007.13:g.117149175T>A	NC_000007.14:g.117509121T>A	7	117149175	T	A	7	117509121	T	A
c.253G>T	G85X		NC_000007.13:g.117149176G>T	NC_000007.14:g.117509122G>T	7	117149176	G	T	7	117509122	G	T
c.254G>A	G85E		NC_000007.13:g.117149177G>A	NC_000007.14:g.117509123G>A	7	117149177	G	A	7	117509123	G	A
c.262_263del	394delTT		NC_000007.13:g.117149185_117149186del	NC_000007.14:g.117509131_117509132del	7	117149181	CTT	C	7	117509127	CTT	C
c.264_268del	c.264_268delATATT		NC_000007.13:g.117149187_117149191del	NC_000007.14:g.117509133_117509137del	7	117149184	TTTATA	T	7	117509130	TTTATA	T
c.263T>A	L88X		NC_000007.13:g.117149186T>A	NC_000007.14:g.117509132T>A	7	117149186	T	A	7	117509132	T	A
c.263T>G	L88X		NC_000007.13:g.117149186T>G	NC_000007.14:g.117509132T>G	7	117149186	T	G	7	117509132	T	G
c.271G>A	G91R		NC_000007.13:g.117149194G>A	NC_000007.14:g.117509140G>A	7	117149194	G	A	7	117509140	G	A
c.273+1G>A	405+1G->A		NC_000007.13:g.117149197G>A	NC_000007.14:g.117509143G>A	7	117149197	G	A	7	117509143	G	A
c.273+2T>G	405+2T->G		NC_000007.13:g.117149198T>G	NC_000007.14:g.117509144T>G	7	117149198	T	G	7	117509144	T	G
c.273+3A>C	405+3A->C		NC_000007.13:g.117149199A>C	NC_000007.14:g.117509145A>C	7	117149199	A	C	7	117509145	A	C
c.274-2A>C	406-2A->C		NC_000007.13:g.117170951A>C	NC_000007.14:g.117530897A>C	7	117170951	A	C	7	117530897	A	C
c.274-2A>G	406-2A->G		NC_000007.13:g.117170951A>G	NC_000007.14:g.117530897A>G	7	117170951	A	G	7	117530897	A	G
c.274-1G>A	406-1G->A		NC_000007.13:g.117170952G>A	NC_000007.14:g.117530898G>A	7	117170952	G	A	7	117530898	G	A
c.274-1G>C	406-1G->C		NC_000007.13:g.117170952G>C	NC_000007.14:g.117530898G>C	7	117170952	G	C	7	117530898	G	C
c.274G>A	E92K		NC_000007.13:g.117170953G>A	NC_000007.14:g.117530899G>A	7	117170953	G	A	7	117530899	G	A
c.274G>T	E92X		NC_000007.13:g.117170953G>T	NC_000007.14:g.117530899G>T	7	117170953	G	T	7	117530899	G	T
c.285dup	415insA		NC_000007.13:g.117170964dup	NC_000007.14:g.117530910dup	7	117170961	C	CA	7	117530907	C	CA
c.292C>T	Q98X		NC_000007.13:g.117170971C>T	NC_000007.14:g.117530917C>T	7	117170971	C	T	7	117530917	C	T
c.293A>G	Q98R		NC_000007.13:g.117170972A>G	NC_000007.14:g.117530918A>G	7	117170972	A	G	7	117530918	A	G
c.296C>T	P99L		NC_000007.13:g.117170975C>T	NC_000007.14:g.117530921C>T	7	117170975	C	T	7	117530921	C	T
c.303dup	435insA		NC_000007.13:g.117170982dup	NC_000007.14:g.117530928dup	7	117170981	T	TA	7	117530927	T	TA
c.302T>G	L101X		NC_000007.13:g.117170981T>G	NC_000007.14:g.117530927T>G	7	117170981	T	G	7	117530927	T	G
c.305T>G	L102R		NC_000007.13:g.117170984T>G	NC_000007.14:g.117530930T>G	7	117170984	T	G	7	117530930	T	G
c.307G>T	G103X		NC_000007.13:g.117170986G>T	NC_000007.14:g.117530932G>T	7	117170986	G	T	7	117530932	G	T
c.310del	442delA		NC_000007.13:g.117170989del	NC_000007.14:g.117530935del	7	117170987	GA	G	7	117530933	GA	G
c.310A>T	R104X		NC_000007.13:g.117170989A>T	NC_000007.14:g.117530935A>T	7	117170989	A	T	7	117530935	A	T
c.313del	444delA		NC_000007.13:g.117170992del	NC_000007.14:g.117530938del	7	117170990	GA	G	7	117530936	GA	G
c.324del	c.324delC		NC_000007.13:g.117171003del	NC_000007.14:g.117530949del	7	117171001	TC	T	7	117530947	TC	T
c.326_327del	458delAT		NC_000007.13:g.117171005_117171006del	NC_000007.14:g.117530951_117530952del	7	117171003	CTA	C	7	117530949	CTA	C
c.325_327delinsG	457TAT->G		NC_000007.13:g.117171004_117171006delinsG	NC_000007.14:g.117530950_117530952delinsG	7	117171004	TAT	G	7	117530950	TAT	G
c.327T>A	Y109X		NC_000007.13:g.117171006T>A	NC_000007.14:g.117530952T>A	7	117171006	T	A	7	117530952	T	A
c.328G>C	D110H		NC_000007.13:g.117171007G>C	NC_000007.14:g.117530953G>C	7	117171007	G	C	7	117530953	G	C
c.332del	464delC		NC_000007.13:g.117171011del	NC_000007.14:g.117530957del	7	117171008	AC	A	7	117530954	AC	A
c.330C>A	D110E		NC_000007.13:g.117171009C>A	NC_000007.14:g.117530955C>A	7	117171009	C	A	7	117530955	C	A
c.340A>T	K114X		NC_000007.13:g.117171019A>T	NC_000007.14:g.117530965A>T	7	117171019	A	T	7	117530965	A	T
c.346G>A	E116K		NC_000007.13:g.117171025G>A	NC_000007.14:g.117530971G>A	7	117171025	G	A	7	117530971	G	A
c.349C>T	R117C		NC_000007.13:g.117171028C>T	NC_000007.14:g.117530974C>T	7	117171028	C	T	7	117530974	C	T
c.349C>G	R117G		NC_000007.13:g.117171028C>G	NC_000007.14:g.117530974C>G	7	117171028	C	G	7	117530974	C	G
c.350G>A	R117H		NC_000007.13:g.117171029G>A	NC_000007.14:g.117530975G>A	7	117171029	G	A	7	117530975	G	A
c.350G>T	R117L		NC_000007.13:g.117171029G>T	NC_000007.14:g.117530975G>T	7	117171029	G	T	7	117530975	G	T
c.350G>C	R117P		NC_000007.13:g.117171029G>C	NC_000007.14:g.117530975G>C	7	117171029	G	C	7	117530975	G	C
c.353del	c.353delC		NC_000007.13:g.117171032del	NC_000007.14:g.117530978del	7	117171031	TC	T	7	117530977	TC	T
c.357del	489delC		NC_000007.13:g.117171036del	NC_000007.14:g.117530982del	7	117171035	TC	T	7	117530981	TC	T
c.358G>A	A120T		NC_000007.13:g.117171037G>A	NC_000007.14:g.117530983G>A	7	117171037	G	A	7	117530983	G	A
c.366T>A	Y122X		NC_000007.13:g.117171045T>A	NC_000007.14:g.117530991T>A	7	117171045	T	A	7	117530991	T	A
c.367dup	499dupC		NC_000007.13:g.117171046dup	NC_000007.14:g.117530992dup	7	117171045	T	TC	7	117530991	T	TC
c.377G>A	G126D		NC_000007.13:g.117171056G>A	NC_000007.14:g.117531002G>A	7	117171056	G	A	7	117531002	G	A
c.381_382dup	c.381_382dup		NC_000007.13:g.117171060_117171061dup	NC_000007.14:g.117531006_117531007dup	7	117171058	T	TTA	7	117531004	T	TTA
c.387del	519delT		NC_000007.13:g.117171066del	NC_000007.14:g.117531012del	7	117171064	CT	C	7	117531010	CT	C
c.393del	525delT		NC_000007.13:g.117171072del	NC_000007.14:g.117531018del	7	117171069	CT	C	7	117531015	CT	C
c.394_398del	526_527delAT		NC_000007.13:g.117171073_117171077del	NC_000007.14:g.117531019_117531023del	7	117171071	TTATTG	T	7	117531017	TTATTG	T
c.405_406dup	538insAC		NC_000007.13:g.117171084_117171085dup	NC_000007.14:g.117531030_117531031dup	7	117171081	G	GAC	7	117531027	G	GAC
c.409_412del	541del4		NC_000007.13:g.117171088_117171091del	NC_000007.14:g.117531034_117531037del	7	117171087	GCTCC	G	7	117531033	GCTCC	G
c.409del	541delC		NC_000007.13:g.117171088del	NC_000007.14:g.117531034del	7	117171087	GC	G	7	117531033	GC	G
c.410_416del	542del7		NC_000007.13:g.117171089_117171095del	NC_000007.14:g.117531035_117531041del	7	117171088	CTCCTACA	C	7	117531034	CTCCTACA	C
c.413_415dup	L138ins		NC_000007.13:g.117171092_117171094dup	NC_000007.14:g.117531038_117531040dup	7	117171090	C	CCTA	7	117531036	C	CCTA
c.415_416insTA	547insTA		NC_000007.13:g.117171094_117171095insTA	NC_000007.14:g.117531040_117531041insTA	7	117171094	C	CTA	7	117531040	C	CTA
c.416A>G	H139R		NC_000007.13:g.117171095A>G	NC_000007.14:g.117531041A>G	7	117171095	A	G	7	117531041	A	G
c.424del	556delA		NC_000007.13:g.117171103del	NC_000007.14:g.117531049del	7	117171102	CA	C	7	117531048	CA	C
c.429del	557delT		NC_000007.13:g.117171108del	NC_000007.14:g.117531054del	7	117171103	AT	A	7	117531049	AT	A
c.433del	565delC		NC_000007.13:g.117171112del	NC_000007.14:g.117531058del	7	117171110	GC	G	7	117531056	GC	G
c.442del	574delA		NC_000007.13:g.117171121del	NC_000007.14:g.117531067del	7	117171120	CA	C	7	117531066	CA	C
c.443T>C	I148T		NC_000007.13:g.117171122T>C	NC_000007.14:g.117531068T>C	7	117171122	T	C	7	117531068	T	C
c.445G>A	G149R		NC_000007.13:g.117171124G>A	NC_000007.14:g.117531070G>A	7	117171124	G	A	7	117531070	G	A
c.450dup	582insG		NC_000007.13:g.117171129dup	NC_000007.14:g.117531075dup	7	117171128	T	TG	7	117531074	T	TG
c.450del	c.450delG		NC_000007.13:g.117171129del	NC_000007.14:g.117531075del	7	117171128	TG	T	7	117531074	TG	T
c.451del	583delC		NC_000007.13:g.117171130del	NC_000007.14:g.117531076del	7	117171129	GC	G	7	117531075	GC	G
c.451C>T	Q151X		NC_000007.13:g.117171130C>T	NC_000007.14:g.117531076C>T	7	117171130	C	T	7	117531076	C	T
c.461dup	593insT		NC_000007.13:g.117171140dup	NC_000007.14:g.117531086dup	7	117171139	A	AT	7	117531085	A	AT
c.470_483del	602del14		NC_000007.13:g.117171149_117171162del	NC_000007.14:g.117531095_117531108del	7	117171147	GTTTAGTTTGATTTA	G	7	117531093	GTTTAGTTTGATTTA	G
c.472dup	604insA		NC_000007.13:g.117171151dup	NC_000007.14:g.117531097dup	7	117171150	T	TA	7	117531096	T	TA
c.476dup	605insT		NC_000007.13:g.117171155dup	NC_000007.14:g.117531101dup	7	117171152	G	GT	7	117531098	G	GT
c.476T>A	L159X		NC_000007.13:g.117171155T>A	NC_000007.14:g.117531101T>A	7	117171155	T	A	7	117531101	T	A
c.481T>G	Y161D		NC_000007.13:g.117171160T>G	NC_000007.14:g.117531106T>G	7	117171160	T	G	7	117531106	T	G
c.488del	c.488delA		NC_000007.13:g.117171167del	NC_000007.14:g.117531113del	7	117171165	GA	G	7	117531111	GA	G
c.489+1G>A	621+1G->A		NC_000007.13:g.117171169G>A	NC_000007.14:g.117531115G>A	7	117171169	G	A	7	117531115	G	A
c.489+1G>T	621+1G->T		NC_000007.13:g.117171169G>T	NC_000007.14:g.117531115G>T	7	117171169	G	T	7	117531115	G	T
c.489+2T>C	621+2T->C		NC_000007.13:g.117171170T>C	NC_000007.14:g.117531116T>C	7	117171170	T	C	7	117531116	T	C
c.489+2T>G	621+2T->G		NC_000007.13:g.117171170T>G	NC_000007.14:g.117531116T>G	7	117171170	T	G	7	117531116	T	G
c.489+3A>G	621+3A->G		NC_000007.13:g.117171171A>G	NC_000007.14:g.117531117A>G	7	117171171	A	G	7	117531117	A	G
c.490-2A>C	622-2A->C		NC_000007.13:g.117174328A>C	NC_000007.14:g.117534274A>C	7	117174328	A	C	7	117534274	A	C
c.490-1G>A	622-1G->A		NC_000007.13:g.117174329G>A	NC_000007.14:g.117534275G>A	7	117174329	G	A	7	117534275	G	A
c.490-1G>C	622-1G->C		NC_000007.13:g.117174329G>C	NC_000007.14:g.117534275G>C	7	117174329	G	C	7	117534275	G	C
c.490-1G>T	622-1G->T		NC_000007.13:g.117174329G>T	NC_000007.14:g.117534275G>T	7	117174329	G	T	7	117534275	G	T
c.494del	624delT		NC_000007.13:g.117174334del	NC_000007.14:g.117534280del	7	117174331	CT	C	7	117534277	CT	C
c.494T>C	L165S		NC_000007.13:g.117174334T>C	NC_000007.14:g.117534280T>C	7	117174334	T	C	7	117534280	T	C
c.494T>A	L165X		NC_000007.13:g.117174334T>A	NC_000007.14:g.117534280T>A	7	117174334	T	A	7	117534280	T	A
c.498del	630delG		NC_000007.13:g.117174338del	NC_000007.14:g.117534284del	7	117174337	AG	A	7	117534283	AG	A
c.509G>A	R170H		NC_000007.13:g.117174349G>A	NC_000007.14:g.117534295G>A	7	117174349	G	A	7	117534295	G	A
c.522_526del	654del5		NC_000007.13:g.117174362_117174366del	NC_000007.14:g.117534308_117534312del	7	117174357	GATAAA	G	7	117534303	GATAAA	G
c.531del	663delT		NC_000007.13:g.117174371del	NC_000007.14:g.117534317del	7	117174369	AT	A	7	117534315	AT	A
c.531dup	663insT		NC_000007.13:g.117174371dup	NC_000007.14:g.117534317dup	7	117174369	A	AT	7	117534315	A	AT
c.532G>A	G178R		NC_000007.13:g.117174372G>A	NC_000007.14:g.117534318G>A	7	117174372	G	A	7	117534318	G	A
c.535C>T	Q179X		NC_000007.13:g.117174375C>T	NC_000007.14:g.117534321C>T	7	117174375	C	T	7	117534321	C	T
c.543_546del	675del4		NC_000007.13:g.117174383_117174386del	NC_000007.14:g.117534329_117534332del	7	117174380	TGTTA	T	7	117534326	TGTTA	T
c.543_556del	675del14		NC_000007.13:g.117174383_117174396del	NC_000007.14:g.117534329_117534342del	7	117174382	TTAGTCTCCTTTCCA	T	7	117534328	TTAGTCTCCTTTCCA	T
c.548del	680delT		NC_000007.13:g.117174388del	NC_000007.14:g.117534334del	7	117174387	CT	C	7	117534333	CT	C
c.551_555del	c.551_555delTTTCC		NC_000007.13:g.117174391_117174395del	NC_000007.14:g.117534337_117534341del	7	117174387	CTCCTT	C	7	117534333	CTCCTT	C
c.550del	681delC		NC_000007.13:g.117174390del	NC_000007.14:g.117534336del	7	117174388	TC	T	7	117534334	TC	T
c.558del	690delC		NC_000007.13:g.117174398del	NC_000007.14:g.117534344del	7	117174397	AC	A	7	117534343	AC	A
c.560del	c.560delA		NC_000007.13:g.117174400del	NC_000007.14:g.117534346del	7	117174398	CA	C	7	117534344	CA	C
c.571T>G	F191V		NC_000007.13:g.117174411T>G	NC_000007.14:g.117534357T>G	7	117174411	T	G	7	117534357	T	G
c.578_579+5del	710_711+5del7		NC_000007.13:g.117174418_117174424del	NC_000007.14:g.117534364_117534370del	7	117174414	GATGAAGT	G	7	117534360	GATGAAGT	G
c.575A>G	D192G		NC_000007.13:g.117174415A>G	NC_000007.14:g.117534361A>G	7	117174415	A	G	7	117534361	A	G
c.576del	708delT		NC_000007.13:g.117174416del	NC_000007.14:g.117534362del	7	117174415	AT	A	7	117534361	AT	A
c.579_579+3del	710del4		NC_000007.13:g.117174419_117174422del	NC_000007.14:g.117534365_117534368del	7	117174417	GAAGT	G	7	117534363	GAAGT	G
c.577G>A	E193K		NC_000007.13:g.117174417G>A	NC_000007.14:g.117534363G>A	7	117174417	G	A	7	117534363	G	A
c.577G>T	E193X		NC_000007.13:g.117174417G>T	NC_000007.14:g.117534363G>T	7	117174417	G	T	7	117534363	G	T
c.579+1G>T	711+1G->T		NC_000007.13:g.117174420G>T	NC_000007.14:g.117534366G>T	7	117174420	G	T	7	117534366	G	T
c.579+2T>C	711+2T->C		NC_000007.13:g.117174421T>C	NC_000007.14:g.117534367T>C	7	117174421	T	C	7	117534367	T	C
c.579+3A>G	711+3A->G		NC_000007.13:g.117174422A>G	NC_000007.14:g.117534368A>G	7	117174422	A	G	7	117534368	A	G
c.579+5G>A	711+5G->A		NC_000007.13:g.117174424G>A	NC_000007.14:g.117534370G>A	7	117174424	G	A	7	117534370	G	A
c.580-2A>C	712-2A->C		NC_000007.13:g.117175300A>C	NC_000007.14:g.117535246A>C	7	117175300	A	C	7	117535246	A	C
c.580-2A>G	712-2A->G		NC_000007.13:g.117175300A>G	NC_000007.14:g.117535246A>G	7	117175300	A	G	7	117535246	A	G
c.580-1G>T	712-1G->T		NC_000007.13:g.117175301G>T	NC_000007.14:g.117535247G>T	7	117175301	G	T	7	117535247	G	T
c.581_582del	713delGA		NC_000007.13:g.117175303_117175304del	NC_000007.14:g.117535249_117535250del	7	117175302	GGA	G	7	117535248	GGA	G
c.580G>A	G194R		NC_000007.13:g.117175302G>A	NC_000007.14:g.117535248G>A	7	117175302	G	A	7	117535248	G	A
c.580G>C	G194R		NC_000007.13:g.117175302G>C	NC_000007.14:g.117535248G>C	7	117175302	G	C	7	117535248	G	C
c.580G>T	G194X		NC_000007.13:g.117175302G>T	NC_000007.14:g.117535248G>T	7	117175302	G	T	7	117535248	G	T
c.581G>T	G194V		NC_000007.13:g.117175303G>T	NC_000007.14:g.117535249G>T	7	117175303	G	T	7	117535249	G	T
c.583del	c.583delC		NC_000007.13:g.117175305del	NC_000007.14:g.117535251del	7	117175304	AC	A	7	117535250	AC	A
c.595C>T	H199Y		NC_000007.13:g.117175317C>T	NC_000007.14:g.117535263C>T	7	117175317	C	T	7	117535263	C	T
c.601del	733delG		NC_000007.13:g.117175323del	NC_000007.14:g.117535269del	7	117175322	CG	C	7	117535268	CG	C
c.604_605del	c.604_605delTG		NC_000007.13:g.117175326_117175327del	NC_000007.14:g.117535272_117535273del	7	117175322	CGT	C	7	117535268	CGT	C
c.601G>A	V201M		NC_000007.13:g.117175323G>A	NC_000007.14:g.117535269G>A	7	117175323	G	A	7	117535269	G	A
c.606G>A	W202X		NC_000007.13:g.117175328G>A	NC_000007.14:g.117535274G>A	7	117175328	G	A	7	117535274	G	A
c.614dup	746insC		NC_000007.13:g.117175336dup	NC_000007.14:g.117535282dup	7	117175334	T	TC	7	117535280	T	TC
c.613C>T	P205S		NC_000007.13:g.117175335C>T	NC_000007.14:g.117535281C>T	7	117175335	C	T	7	117535281	C	T
c.617del	749delT		NC_000007.13:g.117175339del	NC_000007.14:g.117535285del	7	117175336	CT	C	7	117535282	CT	C
c.617T>G	L206W		NC_000007.13:g.117175339T>G	NC_000007.14:g.117535285T>G	7	117175339	T	G	7	117535285	T	G
c.619C>T	Q207X		NC_000007.13:g.117175341C>T	NC_000007.14:g.117535287C>T	7	117175341	C	T	7	117535287	C	T
c.647G>A	W216X		NC_000007.13:g.117175369G>A	NC_000007.14:g.117535315G>A	7	117175369	G	A	7	117535315	G	A
c.648G>A	W216X		NC_000007.13:g.117175370G>A	NC_000007.14:g.117535316G>A	7	117175370	G	A	7	117535316	G	A
c.650_659del	c.650_659del		NC_000007.13:g.117175372_117175381del	NC_000007.14:g.117535318_117535327del	7	117175371	GAGTTGTTACA	G	7	117535317	GAGTTGTTACA	G
c.653T>A	L218X		NC_000007.13:g.117175375T>A	NC_000007.14:g.117535321T>A	7	117175375	T	A	7	117535321	T	A
c.658C>T	Q220X		NC_000007.13:g.117175380C>T	NC_000007.14:g.117535326C>T	7	117175380	C	T	7	117535326	C	T
c.675T>A	C225X		NC_000007.13:g.117175397T>A	NC_000007.14:g.117535343T>A	7	117175397	T	A	7	117535343	T	A
c.680T>G	L227R		NC_000007.13:g.117175402T>G	NC_000007.14:g.117535348T>G	7	117175402	T	G	7	117535348	T	G
c.695T>A	V232D		NC_000007.13:g.117175417T>A	NC_000007.14:g.117535363T>A	7	117175417	T	A	7	117535363	T	A
c.708del	840delT		NC_000007.13:g.117175430del	NC_000007.14:g.117535376del	7	117175425	CT	C	7	117535371	CT	C
c.708dup	840insT		NC_000007.13:g.117175430dup	NC_000007.14:g.117535376dup	7	117175425	C	CT	7	117535371	C	CT
c.709C>G	Q237E		NC_000007.13:g.117175431C>G	NC_000007.14:g.117535377C>G	7	117175431	C	G	7	117535377	C	G
c.709C>T	Q237X		NC_000007.13:g.117175431C>T	NC_000007.14:g.117535377C>T	7	117175431	C	T	7	117535377	C	T
c.714del	L240X		NC_000007.13:g.117175436del	NC_000007.14:g.117535382del	7	117175435	CT	C	7	117535381	CT	C
c.713_714insA	845_846insA		NC_000007.13:g.117175435_117175436insA	NC_000007.14:g.117535381_117535382insA	7	117175435	C	CA	7	117535381	C	CA
c.717del	849delG		NC_000007.13:g.117175439del	NC_000007.14:g.117535385del	7	117175436	TG	T	7	117535382	TG	T
c.723_743+1del	852del22		NC_000007.13:g.117175445_117175466del	NC_000007.14:g.117535391_117535412del	7	117175441	TAGGGAGAATGATGATGAAGTAC	T	7	117535387	TAGGGAGAATGATGATGAAGTAC	T
c.741C>A	Y247X		NC_000007.13:g.117175463C>A	NC_000007.14:g.117535409C>A	7	117175463	C	A	7	117535409	C	A
c.741C>G	Y247X		NC_000007.13:g.117175463C>G	NC_000007.14:g.117535409C>G	7	117175463	C	G	7	117535409	C	G
c.743_743+1insTACA	875insTACA		NC_000007.13:g.117175465_117175466insTACA	NC_000007.14:g.117535411_117535412insTACA	7	117175465	G	GTACA	7	117535411	G	GTACA
c.743+1G>A	875+1G->A		NC_000007.13:g.117175466G>A	NC_000007.14:g.117535412G>A	7	117175466	G	A	7	117535412	G	A
c.743+1G>C	875+1G->C		NC_000007.13:g.117175466G>C	NC_000007.14:g.117535412G>C	7	117175466	G	C	7	117535412	G	C
c.743+2T>A	875+2T->A		NC_000007.13:g.117175467T>A	NC_000007.14:g.117535413T>A	7	117175467	T	A	7	117535413	T	A
c.743+2T>C	875+2T->C		NC_000007.13:g.117175467T>C	NC_000007.14:g.117535413T>C	7	117175467	T	C	7	117535413	T	C
c.744-2A>G	876-2A->G		NC_000007.13:g.117176600A>G	NC_000007.14:g.117536546A>G	7	117176600	A	G	7	117536546	A	G
c.748C>T	Q250X		NC_000007.13:g.117176606C>T	NC_000007.14:g.117536552C>T	7	117176606	C	T	7	117536552	C	T
c.761del	892delA		NC_000007.13:g.117176619del	NC_000007.14:g.117536565del	7	117176617	GA	G	7	117536563	GA	G
c.764del	896delT		NC_000007.13:g.117176622del	NC_000007.14:g.117536568del	7	117176621	AT	A	7	117536567	AT	A
c.772A>G	R258G		NC_000007.13:g.117176630A>G	NC_000007.14:g.117536576A>G	7	117176630	A	G	7	117536576	A	G
c.773del	905delG		NC_000007.13:g.117176631del	NC_000007.14:g.117536577del	7	117176630	AG	A	7	117536576	AG	A
c.777del	909delT		NC_000007.13:g.117176635del	NC_000007.14:g.117536581del	7	117176633	CT	C	7	117536579	CT	C
c.775delinsGCTGGGAAGAT	c.775delinsGCTGGGAAGAT		NC_000007.13:g.117176633delinsGCTGGGAAGAT	NC_000007.14:g.117536579delinsGCTGGGAAGAT	7	117176633	C	GCTGGGAAGAT	7	117536579	C	GCTGGGAAGAT
c.794T>G	M265R		NC_000007.13:g.117176652T>G	NC_000007.14:g.117536598T>G	7	117176652	T	G	7	117536598	T	G
c.803del	935delA		NC_000007.13:g.117176661del	NC_000007.14:g.117536607del	7	117176657	GA	G	7	117536603	GA	G
c.805_806del	936delTA		NC_000007.13:g.117176663_117176664del	NC_000007.14:g.117536609_117536610del	7	117176660	AAT	A	7	117536606	AAT	A
c.808C>T	Q270X		NC_000007.13:g.117176666C>T	NC_000007.14:g.117536612C>T	7	117176666	C	T	7	117536612	C	T
c.811del	c.811delT		NC_000007.13:g.117176669del	NC_000007.14:g.117536615del	7	117176668	AT	A	7	117536614	AT	A
c.822del	954delA		NC_000007.13:g.117176680del	NC_000007.14:g.117536626del	7	117176679	CA	C	7	117536625	CA	C
c.825C>G	Y275X		NC_000007.13:g.117176683C>G	NC_000007.14:g.117536629C>G	7	117176683	C	G	7	117536629	C	G
c.828C>A	C276X		NC_000007.13:g.117176686C>A	NC_000007.14:g.117536632C>A	7	117176686	C	A	7	117536632	C	A
c.830G>A	W277X		NC_000007.13:g.117176688G>A	NC_000007.14:g.117536634G>A	7	117176688	G	A	7	117536634	G	A
c.831G>A	W277X		NC_000007.13:g.117176689G>A	NC_000007.14:g.117536635G>A	7	117176689	G	A	7	117536635	G	A
c.835G>T	E279X		NC_000007.13:g.117176693G>T	NC_000007.14:g.117536639G>T	7	117176693	G	T	7	117536639	G	T
c.850del	982delA		NC_000007.13:g.117176708del	NC_000007.14:g.117536654del	7	117176702	GA	G	7	117536648	GA	G
c.850dup	977insA		NC_000007.13:g.117176708dup	NC_000007.14:g.117536654dup	7	117176702	G	GA	7	117536648	G	GA
c.861_865del	991del5		NC_000007.13:g.117176719_117176723del	NC_000007.14:g.117536665_117536669del	7	117176716	AAACTT	A	7	117536662	AAACTT	A
c.863_869+2del	994del9		NC_000007.13:g.117176721_117176729del	NC_000007.14:g.117536667_117536675del	7	117176719	CTTAAGACAG	C	7	117536665	CTTAAGACAG	C
c.865_869del	c.865_869delAGACA		NC_000007.13:g.117176723_117176727del	NC_000007.14:g.117536669_117536673del	7	117176721	TAAGAC	T	7	117536667	TAAGAC	T
c.865A>T	R289X		NC_000007.13:g.117176723A>T	NC_000007.14:g.117536669A>T	7	117176723	A	T	7	117536669	A	T
c.868C>T	Q290X		NC_000007.13:g.117176726C>T	NC_000007.14:g.117536672C>T	7	117176726	C	T	7	117536672	C	T
c.869+1G>C	1001+1G->C		NC_000007.13:g.117176728G>C	NC_000007.14:g.117536674G>C	7	117176728	G	C	7	117536674	G	C
c.869+2T>A	1001+2T->A		NC_000007.13:g.117176729T>A	NC_000007.14:g.117536675T>A	7	117176729	T	A	7	117536675	T	A
c.869+2T>G	1001+2T->G		NC_000007.13:g.117176729T>G	NC_000007.14:g.117536675T>G	7	117176729	T	G	7	117536675	T	G
c.870-2A>C	1002-2A->C		NC_000007.13:g.117180152A>C	NC_000007.14:g.117540098A>C	7	117180152	A	C	7	117540098	A	C
c.870-2A>G	1002-2A->G		NC_000007.13:g.117180152A>G	NC_000007.14:g.117540098A>G	7	117180152	A	G	7	117540098	A	G
c.874_875del	1006_1007delGA		NC_000007.13:g.117180158_117180159del	NC_000007.14:g.117540104_117540105del	7	117180156	CAG	C	7	117540102	CAG	C
c.874G>T	E292X		NC_000007.13:g.117180158G>T	NC_000007.14:g.117540104G>T	7	117180158	G	T	7	117540104	G	T
c.895del	1027delG		NC_000007.13:g.117180179del	NC_000007.14:g.117540125del	7	117180177	AG	A	7	117540123	AG	A
c.905_906insA	1037insA		NC_000007.13:g.117180189_117180190insA	NC_000007.14:g.117540135_117540136insA	7	117180189	T	TA	7	117540135	T	TA
c.908_911del	1040del4		NC_000007.13:g.117180192_117180195del	NC_000007.14:g.117540138_117540141del	7	117180190	GAGAT	G	7	117540136	GAGAT	G
c.912delinsGG	c.912delCinsGG		NC_000007.13:g.117180196delinsGG	NC_000007.14:g.117540142delinsGG	7	117180196	C	GG	7	117540142	C	GG
c.912C>G	Y304X		NC_000007.13:g.117180196C>G	NC_000007.14:g.117540142C>G	7	117180196	C	G	7	117540142	C	G
c.927del	1058delC		NC_000007.13:g.117180211del	NC_000007.14:g.117540157del	7	117180209	GC	G	7	117540155	GC	G
c.935_937del	F312del		NC_000007.13:g.117180219_117180221del	NC_000007.14:g.117540165_117540167del	7	117180210	CCTT	C	7	117540156	CCTT	C
c.933C>A	F311L		NC_000007.13:g.117180217C>A	NC_000007.14:g.117540163C>A	7	117180217	C	A	7	117540163	C	A
c.933C>G	F311L		NC_000007.13:g.117180217C>G	NC_000007.14:g.117540163C>G	7	117180217	C	G	7	117540163	C	G
c.937_938del	c.937_938delTC		NC_000007.13:g.117180221_117180222del	NC_000007.14:g.117540167_117540168del	7	117180218	TTC	T	7	117540164	TTC	T
c.942del	c.942delG		NC_000007.13:g.117180226del	NC_000007.14:g.117540172del	7	117180223	AG	A	7	117540169	AG	A
c.941G>A	G314E		NC_000007.13:g.117180225G>A	NC_000007.14:g.117540171G>A	7	117180225	G	A	7	117540171	G	A
c.948del	1078delT		NC_000007.13:g.117180232del	NC_000007.14:g.117540178del	7	117180229	CT	C	7	117540175	CT	C
c.958T>G	L320V		NC_000007.13:g.117180242T>G	NC_000007.14:g.117540188T>G	7	117180242	T	G	7	117540188	T	G
c.959T>A	L320X		NC_000007.13:g.117180243T>A	NC_000007.14:g.117540189T>A	7	117180243	T	A	7	117540189	T	A
c.972del	c.972delC		NC_000007.13:g.117180256del	NC_000007.14:g.117540202del	7	117180253	TC	T	7	117540199	TC	T
c.980del	1112delT		NC_000007.13:g.117180264del	NC_000007.14:g.117540210del	7	117180263	CT	C	7	117540209	CT	C
c.982del	c.982delA		NC_000007.13:g.117180266del	NC_000007.14:g.117540212del	7	117180264	TA	T	7	117540210	TA	T
c.987del	1119delA		NC_000007.13:g.117180271del	NC_000007.14:g.117540217del	7	117180268	CA	C	7	117540214	CA	C
c.985A>T	K329X		NC_000007.13:g.117180269A>T	NC_000007.14:g.117540215A>T	7	117180269	A	T	7	117540215	A	T
c.988G>T	G330X		NC_000007.13:g.117180272G>T	NC_000007.14:g.117540218G>T	7	117180272	G	T	7	117540218	G	T
c.991_995del	c.991_995del		NC_000007.13:g.117180275_117180279del	NC_000007.14:g.117540221_117540225del	7	117180274	AATCAT	A	7	117540220	AATCAT	A
c.1000C>T	R334W		NC_000007.13:g.117180284C>T	NC_000007.14:g.117540230C>T	7	117180284	C	T	7	117540230	C	T
c.1001G>T	R334L		NC_000007.13:g.117180285G>T	NC_000007.14:g.117540231G>T	7	117180285	G	T	7	117540231	G	T
c.1001G>A	R334Q		NC_000007.13:g.117180285G>A	NC_000007.14:g.117540231G>A	7	117180285	G	A	7	117540231	G	A
c.1006_1007insG	1138insG		NC_000007.13:g.117180290_117180291insG	NC_000007.14:g.117540236_117540237insG	7	117180290	A	AG	7	117540236	A	AG
c.1007T>A	I336K		NC_000007.13:g.117180291T>A	NC_000007.14:g.117540237T>A	7	117180291	T	A	7	117540237	T	A
c.1013C>T	T338I		NC_000007.13:g.117180297C>T	NC_000007.14:g.117540243C>T	7	117180297	C	T	7	117540243	C	T
c.1021_1022dup	1154insTC		NC_000007.13:g.117180305_117180306dup	NC_000007.14:g.117540251_117540252dup	7	117180302	A	ATC	7	117540248	A	ATC
c.1021T>C	S341P		NC_000007.13:g.117180305T>C	NC_000007.14:g.117540251T>C	7	117180305	T	C	7	117540251	T	C
c.1025_1026insTA	1157insTA		NC_000007.13:g.117180309_117180310insTA	NC_000007.14:g.117540255_117540256insTA	7	117180309	T	TTA	7	117540255	T	TTA
c.1029del	1161delC		NC_000007.13:g.117180313del	NC_000007.14:g.117540259del	7	117180312	GC	G	7	117540258	GC	G
c.1037T>C	L346P		NC_000007.13:g.117180321T>C	NC_000007.14:g.117540267T>C	7	117180321	T	C	7	117540267	T	C
c.1040G>A	R347H		NC_000007.13:g.117180324G>A	NC_000007.14:g.117540270G>A	7	117180324	G	A	7	117540270	G	A
c.1040G>C	R347P		NC_000007.13:g.117180324G>C	NC_000007.14:g.117540270G>C	7	117180324	G	C	7	117540270	G	C
c.1046C>T	A349V		NC_000007.13:g.117180330C>T	NC_000007.14:g.117540276C>T	7	117180330	C	T	7	117540276	C	T
c.1053_1054del	1185delTC		NC_000007.13:g.117180337_117180338del	NC_000007.14:g.117540283_117540284del	7	117180335	ACT	A	7	117540281	ACT	A
c.1054C>T	R352W		NC_000007.13:g.117180338C>T	NC_000007.14:g.117540284C>T	7	117180338	C	T	7	117540284	C	T
c.1055G>A	R352Q		NC_000007.13:g.117180339G>A	NC_000007.14:g.117540285G>A	7	117180339	G	A	7	117540285	G	A
c.1057C>T	Q353X		NC_000007.13:g.117180341C>T	NC_000007.14:g.117540287C>T	7	117180341	C	T	7	117540287	C	T
c.1068_1087del	1200_1219del20		NC_000007.13:g.117180352_117180371del	NC_000007.14:g.117540298_117540317del	7	117180349	CTGGGCTGTACAAACATGGTA	C	7	117540295	CTGGGCTGTACAAACATGGTA	C
c.1069del	1199delG		NC_000007.13:g.117180353del	NC_000007.14:g.117540299del	7	117180350	TG	T	7	117540296	TG	T
c.1068G>A	W356X		NC_000007.13:g.117180352G>A	NC_000007.14:g.117540298G>A	7	117180352	G	A	7	117540298	G	A
c.1072_1073del	1204_1205delGT		NC_000007.13:g.117180356_117180357del	NC_000007.14:g.117540302_117540303del	7	117180354	CTG	C	7	117540300	CTG	C
c.[1075C>A;1079C>A]	Q359K/T360K		NC_000007.13:g.117180359_117180363delinsAAAAA	NC_000007.14:g.117540305_117540309delinsAAAAA	7	117180359	CAAAC	AAAAA	7	117540305	CAAAC	AAAAA
c.1076A>G	Q359R		NC_000007.13:g.117180360A>G	NC_000007.14:g.117540306A>G	7	117180360	A	G	7	117540306	A	G
c.1080del	1212delA		NC_000007.13:g.117180364del	NC_000007.14:g.117540310del	7	117180363	CA	C	7	117540309	CA	C
c.1081del	1213delT		NC_000007.13:g.117180365del	NC_000007.14:g.117540311del	7	117180364	AT	A	7	117540310	AT	A
c.1083del	1215delG		NC_000007.13:g.117180367del	NC_000007.14:g.117540313del	7	117180365	TG	T	7	117540311	TG	T
c.1082G>A	W361X		NC_000007.13:g.117180366G>A	NC_000007.14:g.117540312G>A	7	117180366	G	A	7	117540312	G	A
c.1084_1088dup	c.1084_1088dup		NC_000007.13:g.117180368_117180372dup	NC_000007.14:g.117540314_117540318dup	7	117180367	G	GTATGA	7	117540313	G	GTATGA
c.1083G>A	W361X		NC_000007.13:g.117180367G>A	NC_000007.14:g.117540313G>A	7	117180367	G	A	7	117540313	G	A
c.1086T>A	Y362X		NC_000007.13:g.117180370T>A	NC_000007.14:g.117540316T>A	7	117180370	T	A	7	117540316	T	A
c.1086T>G	Y362X		NC_000007.13:g.117180370T>G	NC_000007.14:g.117540316T>G	7	117180370	T	G	7	117540316	T	G
c.1093_1094del	1221delCT		NC_000007.13:g.117180377_117180378del	NC_000007.14:g.117540323_117540324del	7	117180372	ACT	A	7	117540318	ACT	A
c.1114C>T	Q372X		NC_000007.13:g.117180398C>T	NC_000007.14:g.117540344C>T	7	117180398	C	T	7	117540344	C	T
c.1115del	c.1115delA		NC_000007.13:g.117180399del	NC_000007.14:g.117540345del	7	117180398	CA	C	7	117540344	CA	C
c.1116_1116+1insATCAA	1248insATCAA		NC_000007.13:g.117180400_117180401insATCAA	NC_000007.14:g.117540346_117540347insATCAA	7	117180400	G	GATCAA	7	117540346	G	GATCAA
c.1116+1G>A	1248+1G->A		NC_000007.13:g.117180401G>A	NC_000007.14:g.117540347G>A	7	117180401	G	A	7	117540347	G	A
c.1116+1G>C	1248+1G->C		NC_000007.13:g.117180401G>C	NC_000007.14:g.117540347G>C	7	117180401	G	C	7	117540347	G	C
c.1116+1G>T	1248+1G->T		NC_000007.13:g.117180401G>T	NC_000007.14:g.117540347G>T	7	117180401	G	T	7	117540347	G	T
c.1116+2T>A	1248+2T->A		NC_000007.13:g.117180402T>A	NC_000007.14:g.117540348T>A	7	117180402	T	A	7	117540348	T	A
c.1116+2T>C	1248+2T->C		NC_000007.13:g.117180402T>C	NC_000007.14:g.117540348T>C	7	117180402	T	C	7	117540348	T	C
c.1117-1G>A	1249-1G->A		NC_000007.13:g.117182069G>A	NC_000007.14:g.117542015G>A	7	117182069	G	A	7	117542015	G	A
c.1118dup	1249insA		NC_000007.13:g.117182071dup	NC_000007.14:g.117542017dup	7	117182070	G	GA	7	117542016	G	GA
c.1130dup	1259insA		NC_000007.13:g.117182083dup	NC_000007.14:g.117542029dup	7	117182079	C	CA	7	117542025	C	CA
c.1130del	1262delA		NC_000007.13:g.117182083del	NC_000007.14:g.117542029del	7	117182079	CA	C	7	117542025	CA	C
c.1126C>T	Q376X		NC_000007.13:g.117182079C>T	NC_000007.14:g.117542025C>T	7	117182079	C	T	7	117542025	C	T
c.1132C>T	Q378X		NC_000007.13:g.117182085C>T	NC_000007.14:g.117542031C>T	7	117182085	C	T	7	117542031	C	T
c.1135G>T	E379X		NC_000007.13:g.117182088G>T	NC_000007.14:g.117542034G>T	7	117182088	G	T	7	117542034	G	T
c.1141A>T	K381X		NC_000007.13:g.117182094A>T	NC_000007.14:g.117542040A>T	7	117182094	A	T	7	117542040	A	T
c.1155_1156dup	1288insTA		NC_000007.13:g.117182108_117182109dup	NC_000007.14:g.117542054_117542055dup	7	117182104	A	AAT	7	117542050	A	AAT
c.1157dup	1288insA		NC_000007.13:g.117182110dup	NC_000007.14:g.117542056dup	7	117182108	T	TA	7	117542054	T	TA
c.1157_1158insTA	1289insTA		NC_000007.13:g.117182110_117182111insTA	NC_000007.14:g.117542056_117542057insTA	7	117182109	A	AAT	7	117542055	A	AAT
c.1159_1160del	1291delTT		NC_000007.13:g.117182112_117182113del	NC_000007.14:g.117542058_117542059del	7	117182111	CTT	C	7	117542057	CTT	C
c.1162_1168del	1294del7		NC_000007.13:g.117182115_117182121del	NC_000007.14:g.117542061_117542067del	7	117182112	TTAACGAC	T	7	117542058	TTAACGAC	T
c.1162_1163delinsTA	T388X		NC_000007.13:g.117182115_117182116delinsTA	NC_000007.14:g.117542061_117542062delinsTA	7	117182115	AC	TA	7	117542061	AC	TA
c.1177del	1309delG		NC_000007.13:g.117182130del	NC_000007.14:g.117542076del	7	117182129	AG	A	7	117542075	AG	A
c.1190dup	c.1190dupT		NC_000007.13:g.117182143dup	NC_000007.14:g.117542089dup	7	117182142	G	GT	7	117542088	G	GT
c.1202G>A	W401X		NC_000007.13:g.117182155G>A	NC_000007.14:g.117542101G>A	7	117182155	G	A	7	117542101	G	A
c.1203G>A	W401X		NC_000007.13:g.117182156G>A	NC_000007.14:g.117542102G>A	7	117182156	G	A	7	117542102	G	A
c.1204G>T	E402X		NC_000007.13:g.117182157G>T	NC_000007.14:g.117542103G>T	7	117182157	G	T	7	117542103	G	T
c.1208del	1340delA		NC_000007.13:g.117182161del	NC_000007.14:g.117542107del	7	117182160	GA	G	7	117542106	GA	G
c.1209+1G>A	1341+1G->A		NC_000007.13:g.117182163G>A	NC_000007.14:g.117542109G>A	7	117182163	G	A	7	117542109	G	A
c.1209+1G>C	1341+1G->C		NC_000007.13:g.117182163G>C	NC_000007.14:g.117542109G>C	7	117182163	G	C	7	117542109	G	C
c.1209+1G>T	1341+1G->T		NC_000007.13:g.117182163G>T	NC_000007.14:g.117542109G>T	7	117182163	G	T	7	117542109	G	T
c.1209+2T>A	1341+2T->A		NC_000007.13:g.117182164T>A	NC_000007.14:g.117542110T>A	7	117182164	T	A	7	117542110	T	A
c.1209+2T>G	1341+2T->G		NC_000007.13:g.117182164T>G	NC_000007.14:g.117542110T>G	7	117182164	T	G	7	117542110	T	G
c.1210-7_1210-6del	5T;TG11		NC_000007.13:g.117188688_117188689del	NC_000007.14:g.117548634_117548635del	7	117188682	GTT	G	7	117548628	GTT	G
c.1210-7_1210-6dup	9T		NC_000007.13:g.117188688_117188689dup	NC_000007.14:g.117548634_117548635dup	7	117188682	G	GTT	7	117548628	G	GTT
c.1210-11T>G	5T;TG12		NC_000007.13:g.117188684T>G	NC_000007.14:g.117548630T>G	7	117188684	T	G	7	117548630	T	G
c.1210-11delinsGTG	5T;TG13		NC_000007.13:g.117188684delinsGTG	NC_000007.14:g.117548630delinsGTG	7	117188684	T	GTG	7	117548630	T	GTG
c.1210-2_1210-1del	1342-2delAG		NC_000007.13:g.117188693_117188694del	NC_000007.14:g.117548639_117548640del	7	117188692	CAG	C	7	117548638	CAG	C
c.1211del	1343delG		NC_000007.13:g.117188696del	NC_000007.14:g.117548642del	7	117188693	AG	A	7	117548639	AG	A
c.1210-1del	1342-1delG		NC_000007.13:g.117188696del	NC_000007.14:g.117548642del	7	117188693	AG	A	7	117548639	AG	A
c.1210-2A>C	1342-2A->C		NC_000007.13:g.117188693A>C	NC_000007.14:g.117548639A>C	7	117188693	A	C	7	117548639	A	C
c.1210-1G>A	1342-1G->A		NC_000007.13:g.117188694G>A	NC_000007.14:g.117548640G>A	7	117188694	G	A	7	117548640	G	A
c.1210-1G>C	1342-1G->C		NC_000007.13:g.117188694G>C	NC_000007.14:g.117548640G>C	7	117188694	G	C	7	117548640	G	C
c.1210-1G>T	1342-1G->T		NC_000007.13:g.117188694G>T	NC_000007.14:g.117548640G>T	7	117188694	G	T	7	117548640	G	T
c.1219del	c.1219delG		NC_000007.13:g.117188704del	NC_000007.14:g.117548650del	7	117188700	TG	T	7	117548646	TG	T
c.1221del	1353delA		NC_000007.13:g.117188706del	NC_000007.14:g.117548652del	7	117188704	GA	G	7	117548650	GA	G
c.1219G>T	E407X		NC_000007.13:g.117188704G>T	NC_000007.14:g.117548650G>T	7	117188704	G	T	7	117548650	G	T
c.1234del	1366delG		NC_000007.13:g.117188719del	NC_000007.14:g.117548665del	7	117188718	AG	A	7	117548664	AG	A
c.1243_1247del	1367del5		NC_000007.13:g.117188728_117188732del	NC_000007.14:g.117548674_117548678del	7	117188719	GCAAAA	G	7	117548665	GCAAAA	G
c.1244del	c.1244delA		NC_000007.13:g.117188729del	NC_000007.14:g.117548675del	7	117188725	CA	C	7	117548671	CA	C
c.1240C>T	Q414X		NC_000007.13:g.117188725C>T	NC_000007.14:g.117548671C>T	7	117188725	C	T	7	117548671	C	T
c.1248dup	1380insT		NC_000007.13:g.117188733dup	NC_000007.14:g.117548679dup	7	117188732	A	AT	7	117548678	A	AT
c.1262del	c.1262delC		NC_000007.13:g.117188747del	NC_000007.14:g.117548693del	7	117188746	AC	A	7	117548692	AC	A
c.1287del	1419delC		NC_000007.13:g.117188772del	NC_000007.14:g.117548718del	7	117188771	TC	T	7	117548717	TC	T
c.1301_1307del	1429del7		NC_000007.13:g.117188786_117188792del	NC_000007.14:g.117548732_117548738del	7	117188781	TTTCTCAC	T	7	117548727	TTTCTCAC	T
c.1302del	1434delA		NC_000007.13:g.117188787del	NC_000007.14:g.117548733del	7	117188786	CA	C	7	117548732	CA	C
c.1301C>A	S434X		NC_000007.13:g.117188786C>A	NC_000007.14:g.117548732C>A	7	117188786	C	A	7	117548732	C	A
c.1301C>G	S434X		NC_000007.13:g.117188786C>G	NC_000007.14:g.117548732C>G	7	117188786	C	G	7	117548732	C	G
c.1312dup	c.1312dupA		NC_000007.13:g.117188797dup	NC_000007.14:g.117548743dup	7	117188796	T	TA	7	117548742	T	TA
c.1329_1350del	D443fs		NC_000007.13:g.117188814_117188835del	NC_000007.14:g.117548760_117548781del	7	117188807	TGAAAGATATTAATTTCAAGATA	T	7	117548753	TGAAAGATATTAATTTCAAGATA	T
c.1324A>T	K442X		NC_000007.13:g.117188809A>T	NC_000007.14:g.117548755A>T	7	117188809	A	T	7	117548755	A	T
c.1327_1330dup	1461ins4		NC_000007.13:g.117188812_117188815dup	NC_000007.14:g.117548758_117548761dup	7	117188810	A	AAGAT	7	117548756	A	AAGAT
c.1330_1331del	1460delAT		NC_000007.13:g.117188815_117188816del	NC_000007.14:g.117548761_117548762del	7	117188812	GAT	G	7	117548758	GAT	G
c.1327G>T	D443Y		NC_000007.13:g.117188812G>T	NC_000007.14:g.117548758G>T	7	117188812	G	T	7	117548758	G	T
c.1333_1334insTAAT	1465_1466insTAAT		NC_000007.13:g.117188818_117188819insTAAT	NC_000007.14:g.117548764_117548765insTAAT	7	117188818	A	ATAAT	7	117548764	A	ATAAT
c.1340del	1471delA		NC_000007.13:g.117188825del	NC_000007.14:g.117548771del	7	117188823	CA	C	7	117548769	CA	C
c.1342del	1474delA		NC_000007.13:g.117188827del	NC_000007.14:g.117548773del	7	117188826	GA	G	7	117548772	GA	G
c.1354C>T	Q452X		NC_000007.13:g.117188839C>T	NC_000007.14:g.117548785C>T	7	117188839	C	T	7	117548785	C	T
c.1360_1387del	1491-1500del		NC_000007.13:g.117188845_117188872del	NC_000007.14:g.117548791_117548818del	7	117188843	TGTTGGCGGTTGCTGGATCCACTGGAGCA	T	7	117548789	TGTTGGCGGTTGCTGGATCCACTGGAGCA	T
c.1358T>C	L453S		NC_000007.13:g.117188843T>C	NC_000007.14:g.117548789T>C	7	117188843	T	C	7	117548789	T	C
c.1365_1366del	1497delGG		NC_000007.13:g.117188850_117188851del	NC_000007.14:g.117548796_117548797del	7	117188849	CGG	C	7	117548795	CGG	C
c.1366del	1498delG		NC_000007.13:g.117188851del	NC_000007.14:g.117548797del	7	117188849	CG	C	7	117548795	CG	C
c.1364C>A	A455E		NC_000007.13:g.117188849C>A	NC_000007.14:g.117548795C>A	7	117188849	C	A	7	117548795	C	A
c.1366G>T	V456F		NC_000007.13:g.117188851G>T	NC_000007.14:g.117548797G>T	7	117188851	G	T	7	117548797	G	T
c.1367T>C	V456A		NC_000007.13:g.117188852T>C	NC_000007.14:g.117548798T>C	7	117188852	T	C	7	117548798	T	C
c.1373del	1504delG		NC_000007.13:g.117188858del	NC_000007.14:g.117548804del	7	117188856	TG	T	7	117548802	TG	T
c.1375_1385del	c.1375_1385del		NC_000007.13:g.117188860_117188870del	NC_000007.14:g.117548806_117548816del	7	117188859	ATCCACTGGAGC	A	7	117548805	ATCCACTGGAGC	A
c.1392+1del	1524+1delG		NC_000007.13:g.117188878del	NC_000007.14:g.117548824del	7	117188876	AG	A	7	117548822	AG	A
c.1392+1G>A	1524+1G->A		NC_000007.13:g.117188878G>A	NC_000007.14:g.117548824G>A	7	117188878	G	A	7	117548824	G	A
c.1393-2A>G	1525-2A->G		NC_000007.13:g.117199516A>G	NC_000007.14:g.117559462A>G	7	117199516	A	G	7	117559462	A	G
c.1393-1G>A	1525-1G->A		NC_000007.13:g.117199517G>A	NC_000007.14:g.117559463G>A	7	117199517	G	A	7	117559463	G	A
c.1393-1G>C	1525-1G->C		NC_000007.13:g.117199517G>C	NC_000007.14:g.117559463G>C	7	117199517	G	C	7	117559463	G	C
c.1393-1G>T	1525-1G->T		NC_000007.13:g.117199517G>T	NC_000007.14:g.117559463G>T	7	117199517	G	T	7	117559463	G	T
c.1397C>A	S466X		NC_000007.13:g.117199522C>A	NC_000007.14:g.117559468C>A	7	117199522	C	A	7	117559468	C	A
c.1397C>G	S466X		NC_000007.13:g.117199522C>G	NC_000007.14:g.117559468C>G	7	117199522	C	G	7	117559468	C	G
c.1400T>C	L467P		NC_000007.13:g.117199525T>C	NC_000007.14:g.117559471T>C	7	117199525	T	C	7	117559471	T	C
c.1409_1418del	1540del10		NC_000007.13:g.117199534_117199543del	NC_000007.14:g.117559480_117559489del	7	117199531	TGGTGATTATG	T	7	117559477	TGGTGATTATG	T
c.1408G>A	V470M		NC_000007.13:g.117199533G>A	NC_000007.14:g.117559479G>A	7	117199533	G	A	7	117559479	G	A
c.1418del	1548delG		NC_000007.13:g.117199543del	NC_000007.14:g.117559489del	7	117199540	TG	T	7	117559486	TG	T
c.1420G>A	E474K		NC_000007.13:g.117199545G>A	NC_000007.14:g.117559491G>A	7	117199545	G	A	7	117559491	G	A
c.1424del	1556delT		NC_000007.13:g.117199549del	NC_000007.14:g.117559495del	7	117199548	CT	C	7	117559494	CT	C
c.1433_1434del	1565delCA		NC_000007.13:g.117199558_117199559del	NC_000007.14:g.117559504_117559505del	7	117199557	TCA	T	7	117559503	TCA	T
c.1435G>T	E479X		NC_000007.13:g.117199560G>T	NC_000007.14:g.117559506G>T	7	117199560	G	T	7	117559506	G	T
c.1439del	1571delG		NC_000007.13:g.117199564del	NC_000007.14:g.117559510del	7	117199561	AG	A	7	117559507	AG	A
c.1446dup	1576insT		NC_000007.13:g.117199571dup	NC_000007.14:g.117559517dup	7	117199569	A	AT	7	117559515	A	AT
c.1466C>A	S489X		NC_000007.13:g.117199591C>A	NC_000007.14:g.117559537C>A	7	117199591	C	A	7	117559537	C	A
c.1466C>G	S489X		NC_000007.13:g.117199591C>G	NC_000007.14:g.117559537C>G	7	117199591	C	G	7	117559537	C	G
c.1469del	1601delT		NC_000007.13:g.117199594del	NC_000007.14:g.117559540del	7	117199592	AT	A	7	117559538	AT	A
c.1470_1471del	1601delTC		NC_000007.13:g.117199595_117199596del	NC_000007.14:g.117559541_117559542del	7	117199593	TTC	T	7	117559539	TTC	T
c.1475C>T	S492F		NC_000007.13:g.117199600C>T	NC_000007.14:g.117559546C>T	7	117199600	C	T	7	117559546	C	T
c.1477_1478del	1609delCA		NC_000007.13:g.117199602_117199603del	NC_000007.14:g.117559548_117559549del	7	117199601	TCA	T	7	117559547	TCA	T
c.1477C>T	Q493X		NC_000007.13:g.117199602C>T	NC_000007.14:g.117559548C>T	7	117199602	C	T	7	117559548	C	T
c.1486del	c.1486delT		NC_000007.13:g.117199611del	NC_000007.14:g.117559557del	7	117199610	CT	C	7	117559556	CT	C
c.1487G>A	W496X		NC_000007.13:g.117199612G>A	NC_000007.14:g.117559558G>A	7	117199612	G	A	7	117559558	G	A
c.1505T>C	I502T		NC_000007.13:g.117199630T>C	NC_000007.14:g.117559576T>C	7	117199630	T	C	7	117559576	T	C
c.1510G>T	E504X		NC_000007.13:g.117199635G>T	NC_000007.14:g.117559581G>T	7	117199635	G	T	7	117559581	G	T
c.1519_1521del	I507del		NC_000007.13:g.117199644_117199646del	NC_000007.14:g.117559590_117559592del	7	117199640	TATC	T	7	117559586	TATC	T
c.1521_1523del	F508del		NC_000007.13:g.117199646_117199648del	NC_000007.14:g.117559592_117559594del	7	117199644	ATCT	A	7	117559590	ATCT	A
c.1523T>G	F508C		NC_000007.13:g.117199648T>G	NC_000007.14:g.117559594T>G	7	117199648	T	G	7	117559594	T	G
c.1528del	1660delG		NC_000007.13:g.117199653del	NC_000007.14:g.117559599del	7	117199652	TG	T	7	117559598	TG	T
c.1530_1531del	c.1530_1531delTT		NC_000007.13:g.117199655_117199656del	NC_000007.14:g.117559601_117559602del	7	117199653	GTT	G	7	117559599	GTT	G
c.1538A>G	D513G		NC_000007.13:g.117199663A>G	NC_000007.14:g.117559609A>G	7	117199663	A	G	7	117559609	A	G
c.1543_1555del	1675_1687del13		NC_000007.13:g.117199668_117199680del	NC_000007.14:g.117559614_117559626del	7	117199664	TGAATATAGATACA	T	7	117559610	TGAATATAGATACA	T
c.1540G>T	E514X		NC_000007.13:g.117199665G>T	NC_000007.14:g.117559611G>T	7	117199665	G	T	7	117559611	G	T
c.1545_1546del	1677delTA		NC_000007.13:g.117199670_117199671del	NC_000007.14:g.117559616_117559617del	7	117199666	AAT	A	7	117559612	AAT	A
c.1547_1548del	c.1547_1548delGA		NC_000007.13:g.117199672_117199673del	NC_000007.14:g.117559618_117559619del	7	117199670	TAG	T	7	117559616	TAG	T
c.1546A>G	R516G		NC_000007.13:g.117199671A>G	NC_000007.14:g.117559617A>G	7	117199671	A	G	7	117559617	A	G
c.1551C>A	Y517X		NC_000007.13:g.117199676C>A	NC_000007.14:g.117559622C>A	7	117199676	C	A	7	117559622	C	A
c.1551C>G	Y517X		NC_000007.13:g.117199676C>G	NC_000007.14:g.117559622C>G	7	117199676	C	G	7	117559622	C	G
c.1558G>T	V520F		NC_000007.13:g.117199683G>T	NC_000007.14:g.117559629G>T	7	117199683	G	T	7	117559629	G	T
c.1573del	c.1573delC		NC_000007.13:g.117199698del	NC_000007.14:g.117559644del	7	117199696	GC	G	7	117559642	GC	G
c.1572C>A	C524X		NC_000007.13:g.117199697C>A	NC_000007.14:g.117559643C>A	7	117199697	C	A	7	117559643	C	A
c.1579_1584+11del	1710del17bp		NC_000007.13:g.117199704_117199720del	NC_000007.14:g.117559650_117559666del	7	117199698	CAACTAGAAGAGGTAAGA	C	7	117559644	CAACTAGAAGAGGTAAGA	C
c.1573C>T	Q525X		NC_000007.13:g.117199698C>T	NC_000007.14:g.117559644C>T	7	117199698	C	T	7	117559644	C	T
c.1579G>T	E527X		NC_000007.13:g.117199704G>T	NC_000007.14:g.117559650G>T	7	117199704	G	T	7	117559650	G	T
c.1581dup	c.1581dupA		NC_000007.13:g.117199706dup	NC_000007.14:g.117559652dup	7	117199704	G	GA	7	117559650	G	GA
c.1582G>T	E528X		NC_000007.13:g.117199707G>T	NC_000007.14:g.117559653G>T	7	117199707	G	T	7	117559653	G	T
c.1584G>A	1716G/A		NC_000007.13:g.117199709G>A	NC_000007.14:g.117559655G>A	7	117199709	G	A	7	117559655	G	A
c.1584+1G>A	1716+1G->A		NC_000007.13:g.117199710G>A	NC_000007.14:g.117559656G>A	7	117199710	G	A	7	117559656	G	A
c.1584+1G>T	1716+1G->T		NC_000007.13:g.117199710G>T	NC_000007.14:g.117559656G>T	7	117199710	G	T	7	117559656	G	T
c.1584+2del	1716+2delT		NC_000007.13:g.117199711del	NC_000007.14:g.117559657del	7	117199710	GT	G	7	117559656	GT	G
c.1584+2T>C	1716+2T->C		NC_000007.13:g.117199711T>C	NC_000007.14:g.117559657T>C	7	117199711	T	C	7	117559657	T	C
c.1585-8G>A	1717-8G->A		NC_000007.13:g.117227785G>A	NC_000007.14:g.117587731G>A	7	117227785	G	A	7	117587731	G	A
c.1585-2A>G	1717-2A->G		NC_000007.13:g.117227791A>G	NC_000007.14:g.117587737A>G	7	117227791	A	G	7	117587737	A	G
c.1585-1G>A	1717-1G->A		NC_000007.13:g.117227792G>A	NC_000007.14:g.117587738G>A	7	117227792	G	A	7	117587738	G	A
c.1585-1G>T	1717-1G->T		NC_000007.13:g.117227792G>T	NC_000007.14:g.117587738G>T	7	117227792	G	T	7	117587738	G	T
c.1592_1593delinsG	S531X		NC_000007.13:g.117227800_117227801delinsG	NC_000007.14:g.117587746_117587747delinsG	7	117227800	CC	G	7	117587746	CC	G
c.1608del	c.1608delA		NC_000007.13:g.117227816del	NC_000007.14:g.117587762del	7	117227813	GA	G	7	117587759	GA	G
c.1606A>T	K536X		NC_000007.13:g.117227814A>T	NC_000007.14:g.117587760A>T	7	117227814	A	T	7	117587760	A	T
c.1616_1617dup	1749insTA		NC_000007.13:g.117227824_117227825dup	NC_000007.14:g.117587770_117587771dup	7	117227820	A	AAT	7	117587766	A	AAT
c.1624G>T	G542X		NC_000007.13:g.117227832G>T	NC_000007.14:g.117587778G>T	7	117227832	G	T	7	117587778	G	T
c.1627del	1759delG		NC_000007.13:g.117227835del	NC_000007.14:g.117587781del	7	117227834	AG	A	7	117587780	AG	A
c.1642_1643del	1774delCT		NC_000007.13:g.117227850_117227851del	NC_000007.14:g.117587796_117587797del	7	117227849	ACT	A	7	117587795	ACT	A
c.1645A>C	S549R		NC_000007.13:g.117227853A>C	NC_000007.14:g.117587799A>C	7	117227853	A	C	7	117587799	A	C
c.1646G>A	S549N		NC_000007.13:g.117227854G>A	NC_000007.14:g.117587800G>A	7	117227854	G	A	7	117587800	G	A
c.1647T>A	S549R		NC_000007.13:g.117227855T>A	NC_000007.14:g.117587801T>A	7	117227855	T	A	7	117587801	T	A
c.1647T>G	S549R		NC_000007.13:g.117227855T>G	NC_000007.14:g.117587801T>G	7	117227855	T	G	7	117587801	T	G
c.1648G>T	G550X		NC_000007.13:g.117227856G>T	NC_000007.14:g.117587802G>T	7	117227856	G	T	7	117587802	G	T
c.1650del	1782delA		NC_000007.13:g.117227858del	NC_000007.14:g.117587804del	7	117227857	GA	G	7	117587803	GA	G
c.1652del	1784delG		NC_000007.13:g.117227860del	NC_000007.14:g.117587806del	7	117227858	AG	A	7	117587804	AG	A
c.1651G>A	G551S		NC_000007.13:g.117227859G>A	NC_000007.14:g.117587805G>A	7	117227859	G	A	7	117587805	G	A
c.1652_1653insATCAT	1784insATCAT		NC_000007.13:g.117227860_117227861insATCAT	NC_000007.14:g.117587806_117587807insATCAT	7	117227860	G	GATCAT	7	117587806	G	GATCAT
c.1652G>A	G551D		NC_000007.13:g.117227860G>A	NC_000007.14:g.117587806G>A	7	117227860	G	A	7	117587806	G	A
c.1656del	1787delA		NC_000007.13:g.117227864del	NC_000007.14:g.117587810del	7	117227862	CA	C	7	117587808	CA	C
c.1654C>T	Q552X		NC_000007.13:g.117227862C>T	NC_000007.14:g.117587808C>T	7	117227862	C	T	7	117587808	C	T
c.1657C>T	R553X		NC_000007.13:g.117227865C>T	NC_000007.14:g.117587811C>T	7	117227865	C	T	7	117587811	C	T
c.1663A>T	R555X		NC_000007.13:g.117227871A>T	NC_000007.14:g.117587817A>T	7	117227871	A	T	7	117587817	A	T
c.1670del	1802delC		NC_000007.13:g.117227878del	NC_000007.14:g.117587824del	7	117227877	TC	T	7	117587823	TC	T
c.1674del	1806delA		NC_000007.13:g.117227882del	NC_000007.14:g.117587828del	7	117227881	TA	T	7	117587827	TA	T
c.1673T>C	L558S		NC_000007.13:g.117227881T>C	NC_000007.14:g.117587827T>C	7	117227881	T	C	7	117587827	T	C
c.1675del	1807delG		NC_000007.13:g.117227883del	NC_000007.14:g.117587829del	7	117227882	AG	A	7	117587828	AG	A
c.1675G>A	A559T		NC_000007.13:g.117227883G>A	NC_000007.14:g.117587829G>A	7	117227883	G	A	7	117587829	G	A
c.1679G>A	R560K		NC_000007.13:g.117227887G>A	NC_000007.14:g.117587833G>A	7	117227887	G	A	7	117587833	G	A
c.1679G>C	R560T		NC_000007.13:g.117227887G>C	NC_000007.14:g.117587833G>C	7	117227887	G	C	7	117587833	G	C
c.1679+1G>A	1811+1G->A		NC_000007.13:g.117227888G>A	NC_000007.14:g.117587834G>A	7	117227888	G	A	7	117587834	G	A
c.1679+1G>C	1811+1G->C		NC_000007.13:g.117227888G>C	NC_000007.14:g.117587834G>C	7	117227888	G	C	7	117587834	G	C
c.1679+2T>C	1811+2T->C		NC_000007.13:g.117227889T>C	NC_000007.14:g.117587835T>C	7	117227889	T	C	7	117587835	T	C
c.1680-886A>G	1811+1634A->G		NC_000007.13:g.117229521A>G	NC_000007.14:g.117589467A>G	7	117229521	A	G	7	117589467	A	G
c.1680-877G>T	1811+1643G->T		NC_000007.13:g.117229530G>T	NC_000007.14:g.117589476G>T	7	117229530	G	T	7	117589476	G	T
c.1680-2A>C	1812-2A->C		NC_000007.13:g.117230405A>C	NC_000007.14:g.117590351A>C	7	117230405	A	C	7	117590351	A	C
c.1680-1G>A	1812-1G->A		NC_000007.13:g.117230406G>A	NC_000007.14:g.117590352G>A	7	117230406	G	A	7	117590352	G	A
c.1680-1G>C	1812-1G->C		NC_000007.13:g.117230406G>C	NC_000007.14:g.117590352G>C	7	117230406	G	C	7	117590352	G	C
c.1680A>C	R560S		NC_000007.13:g.117230407A>C	NC_000007.14:g.117590353A>C	7	117230407	A	C	7	117590353	A	C
c.1680A>T	R560S		NC_000007.13:g.117230407A>T	NC_000007.14:g.117590353A>T	7	117230407	A	T	7	117590353	A	T
c.1682dup	1813insC		NC_000007.13:g.117230409dup	NC_000007.14:g.117590355dup	7	117230408	G	GC	7	117590354	G	GC
c.1682C>A	A561E		NC_000007.13:g.117230409C>A	NC_000007.14:g.117590355C>A	7	117230409	C	A	7	117590355	C	A
c.1684G>A	V562I		NC_000007.13:g.117230411G>A	NC_000007.14:g.117590357G>A	7	117230411	G	A	7	117590357	G	A
c.1687T>G	Y563D		NC_000007.13:g.117230414T>G	NC_000007.14:g.117590360T>G	7	117230414	T	G	7	117590360	T	G
c.1687T>A	Y563N		NC_000007.13:g.117230414T>A	NC_000007.14:g.117590360T>A	7	117230414	T	A	7	117590360	T	A
c.1692del	1824delA		NC_000007.13:g.117230419del	NC_000007.14:g.117590365del	7	117230416	CA	C	7	117590362	CA	C
c.1689C>A	Y563X		NC_000007.13:g.117230416C>A	NC_000007.14:g.117590362C>A	7	117230416	C	A	7	117590362	C	A
c.1703del	1833delT		NC_000007.13:g.117230430del	NC_000007.14:g.117590376del	7	117230427	AT	A	7	117590373	AT	A
c.1703T>A	L568X		NC_000007.13:g.117230430T>A	NC_000007.14:g.117590376T>A	7	117230430	T	A	7	117590376	T	A
c.1705T>G	Y569D		NC_000007.13:g.117230432T>G	NC_000007.14:g.117590378T>G	7	117230432	T	G	7	117590378	T	G
c.1708_1712del	c.1708_1712delTTATT		NC_000007.13:g.117230435_117230439del	NC_000007.14:g.117590381_117590385del	7	117230433	ATTTAT	A	7	117590379	ATTTAT	A
c.1707T>A	Y569X		NC_000007.13:g.117230434T>A	NC_000007.14:g.117590380T>A	7	117230434	T	A	7	117590380	T	A
c.1709T>A	L570X		NC_000007.13:g.117230436T>A	NC_000007.14:g.117590382T>A	7	117230436	T	A	7	117590382	T	A
c.1714_1715del	1845delAG/1846delGA		NC_000007.13:g.117230441_117230442del	NC_000007.14:g.117590387_117590388del	7	117230439	TAG	T	7	117590385	TAG	T
c.1725del	1857delT		NC_000007.13:g.117230452del	NC_000007.14:g.117590398del	7	117230448	CT	C	7	117590394	CT	C
c.1721C>A	P574H		NC_000007.13:g.117230448C>A	NC_000007.14:g.117590394C>A	7	117230448	C	A	7	117590394	C	A
c.1724T>A	F575Y		NC_000007.13:g.117230451T>A	NC_000007.14:g.117590397T>A	7	117230451	T	A	7	117590397	T	A
c.1725_1727delinsAT	c.1725_1727delinsAT		NC_000007.13:g.117230452_117230454delinsAT	NC_000007.14:g.117590398_117590400delinsAT	7	117230452	TGG	AT	7	117590398	TGG	AT
c.1727G>C	G576A		NC_000007.13:g.117230454G>C	NC_000007.14:g.117590400G>C	7	117230454	G	C	7	117590400	G	C
c.1731C>A	Y577X		NC_000007.13:g.117230458C>A	NC_000007.14:g.117590404C>A	7	117230458	C	A	7	117590404	C	A
c.1736A>G	D579G		NC_000007.13:g.117230463A>G	NC_000007.14:g.117590409A>G	7	117230463	A	G	7	117590409	A	G
c.1738del	1870delG		NC_000007.13:g.117230465del	NC_000007.14:g.117590411del	7	117230464	TG	T	7	117590410	TG	T
c.1741_1742dup	1874_1875insTT		NC_000007.13:g.117230468_117230469dup	NC_000007.14:g.117590414_117590415dup	7	117230465	G	GTT	7	117590411	G	GTT
c.1742dup	1874insT		NC_000007.13:g.117230469dup	NC_000007.14:g.117590415dup	7	117230465	G	GT	7	117590411	G	GT
c.1742T>A	L581X		NC_000007.13:g.117230469T>A	NC_000007.14:g.117590415T>A	7	117230469	T	A	7	117590415	T	A
c.1753del	c.1753delG		NC_000007.13:g.117230480del	NC_000007.14:g.117590426del	7	117230479	AG	A	7	117590425	AG	A
c.1753G>T	E585X		NC_000007.13:g.117230480G>T	NC_000007.14:g.117590426G>T	7	117230480	G	T	7	117590426	G	T
c.1762G>T	E588X		NC_000007.13:g.117230489G>T	NC_000007.14:g.117590435G>T	7	117230489	G	T	7	117590435	G	T
c.1763A>T	E588V		NC_000007.13:g.117230490A>T	NC_000007.14:g.117590436A>T	7	117230490	A	T	7	117590436	A	T
c.1766+1G>A	1898+1G->A		NC_000007.13:g.117230494G>A	NC_000007.14:g.117590440G>A	7	117230494	G	A	7	117590440	G	A
c.1766+1G>C	1898+1G->C		NC_000007.13:g.117230494G>C	NC_000007.14:g.117590440G>C	7	117230494	G	C	7	117590440	G	C
c.1766+1G>T	1898+1G->T		NC_000007.13:g.117230494G>T	NC_000007.14:g.117590440G>T	7	117230494	G	T	7	117590440	G	T
c.1766+2del	1898+2delT		NC_000007.13:g.117230495del	NC_000007.14:g.117590441del	7	117230494	GT	G	7	117590440	GT	G
c.1766+2T>A	1898+2T->A		NC_000007.13:g.117230495T>A	NC_000007.14:g.117590441T>A	7	117230495	T	A	7	117590441	T	A
c.1766+2T>C	1898+2T->C		NC_000007.13:g.117230495T>C	NC_000007.14:g.117590441T>C	7	117230495	T	C	7	117590441	T	C
c.1766+3A>G	1898+3A->G		NC_000007.13:g.117230496A>G	NC_000007.14:g.117590442A>G	7	117230496	A	G	7	117590442	A	G
c.1766+5G>T	1898+5G->T		NC_000007.13:g.117230498G>T	NC_000007.14:g.117590444G>T	7	117230498	G	T	7	117590444	G	T
c.1767-2A>G	1898-2A->G		NC_000007.13:g.117231986A>G	NC_000007.14:g.117591932A>G	7	117231986	A	G	7	117591932	A	G
c.1767-1G>A	1899-1G->A		NC_000007.13:g.117231987G>A	NC_000007.14:g.117591933G>A	7	117231987	G	A	7	117591933	G	A
c.1786_1787del	1918delGC		NC_000007.13:g.117232007_117232008del	NC_000007.14:g.117591953_117591954del	7	117232006	GGC	G	7	117591952	GGC	G
c.1792_1798del	1924del7		NC_000007.13:g.117232013_117232019del	NC_000007.14:g.117591959_117591965del	7	117232012	CAAAACTA	C	7	117591958	CAAAACTA	C
c.1792A>T	K598X		NC_000007.13:g.117232013A>T	NC_000007.14:g.117591959A>T	7	117232013	A	T	7	117591959	A	T
c.1800del	1932delG		NC_000007.13:g.117232021del	NC_000007.14:g.117591967del	7	117232019	AG	A	7	117591965	AG	A
c.1801A>T	I601F		NC_000007.13:g.117232022A>T	NC_000007.14:g.117591968A>T	7	117232022	A	T	7	117591968	A	T
c.1807del	c.1807delG		NC_000007.13:g.117232028del	NC_000007.14:g.117591974del	7	117232026	TG	T	7	117591972	TG	T
c.1810_1826del	1942del17		NC_000007.13:g.117232031_117232047del	NC_000007.14:g.117591977_117591993del	7	117232030	CACTTCTAAAATGGAACA	C	7	117591976	CACTTCTAAAATGGAACA	C
c.1820_1903del	1949del84		NC_000007.13:g.117232041_117232124del	NC_000007.14:g.117591987_117592070del	7	117232037	AAAATGGAACATTTAAAGAAAGCTGACAAAATATTAATTTTGCATGAAGGTAGCAGCTATTTTTATGGGACATTTTCAGAACTCC	A	7	117591983	AAAATGGAACATTTAAAGAAAGCTGACAAAATATTAATTTTGCATGAAGGTAGCAGCTATTTTTATGGGACATTTTCAGAACTCC	A
c.1826A>G	H609R		NC_000007.13:g.117232047A>G	NC_000007.14:g.117591993A>G	7	117232047	A	G	7	117591993	A	G
c.1837G>A	A613T		NC_000007.13:g.117232058G>A	NC_000007.14:g.117592004G>A	7	117232058	G	A	7	117592004	G	A
c.1841A>G	D614G		NC_000007.13:g.117232062A>G	NC_000007.14:g.117592008A>G	7	117232062	A	G	7	117592008	A	G
c.1846del	1978delA		NC_000007.13:g.117232067del	NC_000007.14:g.117592013del	7	117232063	CA	C	7	117592009	CA	C
c.1846dup	1978dupA		NC_000007.13:g.117232067dup	NC_000007.14:g.117592013dup	7	117232063	C	CA	7	117592009	C	CA
c.1853_1863del	c.1853_1863del		NC_000007.13:g.117232074_117232084del	NC_000007.14:g.117592020_117592030del	7	117232071	TAATTTTGCATG	T	7	117592017	TAATTTTGCATG	T
c.1853T>C	I618T		NC_000007.13:g.117232074T>C	NC_000007.14:g.117592020T>C	7	117232074	T	C	7	117592020	T	C
c.1865G>A	G622D		NC_000007.13:g.117232086G>A	NC_000007.14:g.117592032G>A	7	117232086	G	A	7	117592032	G	A
c.1871_1878del	2003del8		NC_000007.13:g.117232092_117232099del	NC_000007.14:g.117592038_117592045del	7	117232091	AGCTATTTT	A	7	117592037	AGCTATTTT	A
c.1874_1875del	2005delTA		NC_000007.13:g.117232095_117232096del	NC_000007.14:g.117592041_117592042del	7	117232093	CTA	C	7	117592039	CTA	C
c.1882G>A	G628R		NC_000007.13:g.117232103G>A	NC_000007.14:g.117592049G>A	7	117232103	G	A	7	117592049	G	A
c.1882G>C	G628R		NC_000007.13:g.117232103G>C	NC_000007.14:g.117592049G>C	7	117232103	G	C	7	117592049	G	C
c.1893dup	2025dupA		NC_000007.13:g.117232114dup	NC_000007.14:g.117592060dup	7	117232113	C	CA	7	117592059	C	CA
c.1894_1895del	c.1894_1895del		NC_000007.13:g.117232115_117232116del	NC_000007.14:g.117592061_117592062del	7	117232113	CAG	C	7	117592059	CAG	C
c.1892C>G	S631X		NC_000007.13:g.117232113C>G	NC_000007.14:g.117592059C>G	7	117232113	C	G	7	117592059	C	G
c.1904del	2036delA		NC_000007.13:g.117232125del	NC_000007.14:g.117592071del	7	117232121	CA	C	7	117592067	CA	C
c.1900C>T	Q634X		NC_000007.13:g.117232121C>T	NC_000007.14:g.117592067C>T	7	117232121	C	T	7	117592067	C	T
c.1911del	2043delG		NC_000007.13:g.117232132del	NC_000007.14:g.117592078del	7	117232131	AG	A	7	117592077	AG	A
c.1920_1921dup	2053insTA		NC_000007.13:g.117232141_117232142dup	NC_000007.14:g.117592087_117592088dup	7	117232140	T	TTA	7	117592086	T	TTA
c.1923_1931delinsA	2055del9->A		NC_000007.13:g.117232144_117232152delinsA	NC_000007.14:g.117592090_117592098delinsA	7	117232144	CTCAAAACT	A	7	117592090	CTCAAAACT	A
c.1936G>T	G646X		NC_000007.13:g.117232157G>T	NC_000007.14:g.117592103G>T	7	117232157	G	T	7	117592103	G	T
c.1943del	2075delA		NC_000007.13:g.117232164del	NC_000007.14:g.117592110del	7	117232163	GA	G	7	117592109	GA	G
c.1954C>T	Q652X		NC_000007.13:g.117232175C>T	NC_000007.14:g.117592121C>T	7	117232175	C	T	7	117592121	C	T
c.1966G>T	E656X		NC_000007.13:g.117232187G>T	NC_000007.14:g.117592133G>T	7	117232187	G	T	7	117592133	G	T
c.1970del	c.1970delG		NC_000007.13:g.117232191del	NC_000007.14:g.117592137del	7	117232190	AG	A	7	117592136	AG	A
c.1969A>T	R657X		NC_000007.13:g.117232190A>T	NC_000007.14:g.117592136A>T	7	117232190	A	T	7	117592136	A	T
c.1972dup	2104insA		NC_000007.13:g.117232193dup	NC_000007.14:g.117592139dup	7	117232191	G	GA	7	117592137	G	GA
c.1973_1985delinsAGAAA	2105-2117del13insAGAAA		NC_000007.13:g.117232194_117232206delinsAGAAA	NC_000007.14:g.117592140_117592152delinsAGAAA	7	117232194	GAAATTCAATCCT	AGAAA	7	117592140	GAAATTCAATCCT	AGAAA
c.1976del	2108delA		NC_000007.13:g.117232197del	NC_000007.14:g.117592143del	7	117232194	GA	G	7	117592140	GA	G
c.1977_1986del	2109-2118del10		NC_000007.13:g.117232198_117232207del	NC_000007.14:g.117592144_117592153del	7	117232196	AATTCAATCCT	A	7	117592142	AATTCAATCCT	A
c.1981del	2113delA		NC_000007.13:g.117232202del	NC_000007.14:g.117592148del	7	117232200	CA	C	7	117592146	CA	C
c.1979C>A	S660X		NC_000007.13:g.117232200C>A	NC_000007.14:g.117592146C>A	7	117232200	C	A	7	117592146	C	A
c.1979C>G	S660X		NC_000007.13:g.117232200C>G	NC_000007.14:g.117592146C>G	7	117232200	C	G	7	117592146	C	G
c.1982del	2114delT		NC_000007.13:g.117232203del	NC_000007.14:g.117592149del	7	117232202	AT	A	7	117592148	AT	A
c.1986_1989del	2118del4		NC_000007.13:g.117232207_117232210del	NC_000007.14:g.117592153_117592156del	7	117232204	CCTAA	C	7	117592150	CCTAA	C
c.1987_2000del	2118del14		NC_000007.13:g.117232208_117232221del	NC_000007.14:g.117592154_117592167del	7	117232206	TAACTGAGACCTTAC	T	7	117592152	TAACTGAGACCTTAC	T
c.1990G>T	E664X		NC_000007.13:g.117232211G>T	NC_000007.14:g.117592157G>T	7	117232211	G	T	7	117592157	G	T
c.2000_2001del	2132delAC		NC_000007.13:g.117232221_117232222del	NC_000007.14:g.117592167_117592168del	7	117232218	TAC	T	7	117592164	TAC	T
c.2002C>T	R668C		NC_000007.13:g.117232223C>T	NC_000007.14:g.117592169C>T	7	117232223	C	T	7	117592169	C	T
c.2012del	2143delT		NC_000007.13:g.117232233del	NC_000007.14:g.117592179del	7	117232231	AT	A	7	117592177	AT	A
c.2017G>T	G673X		NC_000007.13:g.117232238G>T	NC_000007.14:g.117592184G>T	7	117232238	G	T	7	117592184	G	T
c.2032_2033del	c.2032_2033delTC		NC_000007.13:g.117232253_117232254del	NC_000007.14:g.117592199_117592200del	7	117232250	GTC	G	7	117592196	GTC	G
c.2036G>A	W679X		NC_000007.13:g.117232257G>A	NC_000007.14:g.117592203G>A	7	117232257	G	A	7	117592203	G	A
c.2037G>A	W679X		NC_000007.13:g.117232258G>A	NC_000007.14:g.117592204G>A	7	117232258	G	A	7	117592204	G	A
c.2044dup	2175insA		NC_000007.13:g.117232265dup	NC_000007.14:g.117592211dup	7	117232262	G	GA	7	117592208	G	GA
c.2045dup	2176insC		NC_000007.13:g.117232266dup	NC_000007.14:g.117592212dup	7	117232265	A	AC	7	117592211	A	AC
c.2045del	c.2045delC		NC_000007.13:g.117232266del	NC_000007.14:g.117592212del	7	117232265	AC	A	7	117592211	AC	A
c.2051_2052del	2183delAA		NC_000007.13:g.117232272_117232273del	NC_000007.14:g.117592218_117592219del	7	117232266	CAA	C	7	117592212	CAA	C
c.2052del	2184delA		NC_000007.13:g.117232273del	NC_000007.14:g.117592219del	7	117232266	CA	C	7	117592212	CA	C
c.2052dup	2184insA		NC_000007.13:g.117232273dup	NC_000007.14:g.117592219dup	7	117232266	C	CA	7	117592212	C	CA
c.2052_2055del	2184del4		NC_000007.13:g.117232273_117232276del	NC_000007.14:g.117592219_117592222del	7	117232270	AAAAC	A	7	117592216	AAAAC	A
c.2051_2052delinsG	2183AA->G		NC_000007.13:g.117232272_117232273delinsG	NC_000007.14:g.117592218_117592219delinsG	7	117232272	AA	G	7	117592218	AA	G
c.2053dup	2185insC		NC_000007.13:g.117232274dup	NC_000007.14:g.117592220dup	7	117232273	A	AC	7	117592219	A	AC
c.2053del	c.2053delC		NC_000007.13:g.117232274del	NC_000007.14:g.117592220del	7	117232273	AC	A	7	117592219	AC	A
c.2053_2054insAA	c.2053_2054insAA		NC_000007.13:g.117232275_117232276dup	NC_000007.14:g.117592221_117592222dup	7	117232274	C	CAA	7	117592220	C	CAA
c.2053C>T	Q685X		NC_000007.13:g.117232274C>T	NC_000007.14:g.117592220C>T	7	117232274	C	T	7	117592220	C	T
c.2057_2058delinsA	2189CT->A		NC_000007.13:g.117232278_117232279delinsA	NC_000007.14:g.117592224_117592225delinsA	7	117232278	CT	A	7	117592224	CT	A
c.2058_2061dup	2193ins4		NC_000007.13:g.117232279_117232282dup	NC_000007.14:g.117592225_117592228dup	7	117232278	C	CTTTT	7	117592224	C	CTTTT
c.2062A>T	K688X		NC_000007.13:g.117232283A>T	NC_000007.14:g.117592229A>T	7	117232283	A	T	7	117592229	A	T
c.2074G>T	E692X		NC_000007.13:g.117232295G>T	NC_000007.14:g.117592241G>T	7	117232295	G	T	7	117592241	G	T
c.2083del	2215delG		NC_000007.13:g.117232304del	NC_000007.14:g.117592250del	7	117232300	TG	T	7	117592246	TG	T
c.2089dup	2221insA		NC_000007.13:g.117232310dup	NC_000007.14:g.117592256dup	7	117232304	G	GA	7	117592250	G	GA
c.2089del	c.2089delA		NC_000007.13:g.117232310del	NC_000007.14:g.117592256del	7	117232304	GA	G	7	117592250	GA	G
c.2091del	2222delG		NC_000007.13:g.117232312del	NC_000007.14:g.117592258del	7	117232310	AG	A	7	117592256	AG	A
c.2125C>T	R709X		NC_000007.13:g.117232346C>T	NC_000007.14:g.117592292C>T	7	117232346	C	T	7	117592292	C	T
c.2128A>T	K710X		NC_000007.13:g.117232349A>T	NC_000007.14:g.117592295A>T	7	117232349	A	T	7	117592295	A	T
c.2143C>T	Q715X		NC_000007.13:g.117232364C>T	NC_000007.14:g.117592310C>T	7	117232364	C	T	7	117592310	C	T
c.2145_2146delinsGT	K716X		NC_000007.13:g.117232366_117232367delinsGT	NC_000007.14:g.117592312_117592313delinsGT	7	117232366	AA	GT	7	117592312	AA	GT
c.2146A>T	K716X		NC_000007.13:g.117232367A>T	NC_000007.14:g.117592313A>T	7	117232367	A	T	7	117592313	A	T
c.2148del	c.2148delG		NC_000007.13:g.117232369del	NC_000007.14:g.117592315del	7	117232368	AG	A	7	117592314	AG	A
c.2156T>A	L719X		NC_000007.13:g.117232377T>A	NC_000007.14:g.117592323T>A	7	117232377	T	A	7	117592323	T	A
c.2158_2173del	2290del16		NC_000007.13:g.117232379_117232394del	NC_000007.14:g.117592325_117592340del	7	117232378	ACAAATGAATGGCATCG	A	7	117592324	ACAAATGAATGGCATCG	A
c.2158C>T	Q720X		NC_000007.13:g.117232379C>T	NC_000007.14:g.117592325C>T	7	117232379	C	T	7	117592325	C	T
c.2175dup	2307insA		NC_000007.13:g.117232396dup	NC_000007.14:g.117592342dup	7	117232394	G	GA	7	117592340	G	GA
c.2188G>T	E730X		NC_000007.13:g.117232409G>T	NC_000007.14:g.117592355G>T	7	117232409	G	T	7	117592355	G	T
c.2195T>G	L732X		NC_000007.13:g.117232416T>G	NC_000007.14:g.117592362T>G	7	117232416	T	G	7	117592362	T	G
c.2203del	2335delA		NC_000007.13:g.117232424del	NC_000007.14:g.117592370del	7	117232422	GA	G	7	117592368	GA	G
c.2215del	2347delG		NC_000007.13:g.117232436del	NC_000007.14:g.117592382del	7	117232435	AG	A	7	117592381	AG	A
c.2233G>T	G745X		NC_000007.13:g.117232454G>T	NC_000007.14:g.117592400G>T	7	117232454	G	T	7	117592400	G	T
c.2241_2248del	2372del8		NC_000007.13:g.117232462_117232469del	NC_000007.14:g.117592408_117592415del	7	117232459	GGCGATACT	G	7	117592405	GGCGATACT	G
c.2250del	c.2250delT		NC_000007.13:g.117232471del	NC_000007.14:g.117592417del	7	117232470	CT	C	7	117592416	CT	C
c.2249C>T	P750L		NC_000007.13:g.117232470C>T	NC_000007.14:g.117592416C>T	7	117232470	C	T	7	117592416	C	T
c.2261del	c.2261delT		NC_000007.13:g.117232482del	NC_000007.14:g.117592428del	7	117232481	GT	G	7	117592427	GT	G
c.2260G>A	V754M		NC_000007.13:g.117232481G>A	NC_000007.14:g.117592427G>A	7	117232481	G	A	7	117592427	G	A
c.2277del	2409delC		NC_000007.13:g.117232498del	NC_000007.14:g.117592444del	7	117232494	GC	G	7	117592440	GC	G
c.2274_2275delinsT	2406_2407delinsT		NC_000007.13:g.117232495_117232496delinsT	NC_000007.14:g.117592441_117592442delinsT	7	117232495	CC	T	7	117592441	CC	T
c.2290C>T	R764X		NC_000007.13:g.117232511C>T	NC_000007.14:g.117592457C>T	7	117232511	C	T	7	117592457	C	T
c.2298del	2429delG		NC_000007.13:g.117232519del	NC_000007.14:g.117592465del	7	117232517	AG	A	7	117592463	AG	A
c.2299C>T	Q767X		NC_000007.13:g.117232520C>T	NC_000007.14:g.117592466C>T	7	117232520	C	T	7	117592466	C	T
c.2303dup	2435insC		NC_000007.13:g.117232524dup	NC_000007.14:g.117592470dup	7	117232523	T	TC	7	117592469	T	TC
c.2324_2325del	2456delAC		NC_000007.13:g.117232545_117232546del	NC_000007.14:g.117592491_117592492del	7	117232540	GAC	G	7	117592486	GAC	G
c.2335del	2466delC		NC_000007.13:g.117232556del	NC_000007.14:g.117592502del	7	117232554	AC	A	7	117592500	AC	A
c.2337del	c.2337delA		NC_000007.13:g.117232558del	NC_000007.14:g.117592504del	7	117232556	CA	C	7	117592502	CA	C
c.2335C>T	Q779X		NC_000007.13:g.117232556C>T	NC_000007.14:g.117592502C>T	7	117232556	C	T	7	117592502	C	T
c.2340_2346del	2472_2478del7		NC_000007.13:g.117232561_117232567del	NC_000007.14:g.117592507_117592513del	7	117232560	GTCAGAAC	G	7	117592506	GTCAGAAC	G
c.2341del	c.2341delC		NC_000007.13:g.117232562del	NC_000007.14:g.117592508del	7	117232561	TC	T	7	117592507	TC	T
c.2341C>T	Q781X		NC_000007.13:g.117232562C>T	NC_000007.14:g.117592508C>T	7	117232562	C	T	7	117592508	C	T
c.2349dup	2481-2482insT		NC_000007.13:g.117232570dup	NC_000007.14:g.117592516dup	7	117232568	A	AT	7	117592514	A	AT
c.2353C>T	R785X		NC_000007.13:g.117232574C>T	NC_000007.14:g.117592520C>T	7	117232574	C	T	7	117592520	C	T
c.2357dup	c.2357dupA		NC_000007.13:g.117232578dup	NC_000007.14:g.117592524dup	7	117232575	G	GA	7	117592521	G	GA
c.2374C>T	R792X		NC_000007.13:g.117232595C>T	NC_000007.14:g.117592541C>T	7	117232595	C	T	7	117592541	C	T
c.2378_2379del	2510delAA		NC_000007.13:g.117232599_117232600del	NC_000007.14:g.117592545_117592546del	7	117232596	GAA	G	7	117592542	GAA	G
c.2380del	2512delG		NC_000007.13:g.117232601del	NC_000007.14:g.117592547del	7	117232600	AG	A	7	117592546	AG	A
c.2393dup	2522insC		NC_000007.13:g.117232614dup	NC_000007.14:g.117592560dup	7	117232610	G	GC	7	117592556	G	GC
c.2395C>T	Q799X		NC_000007.13:g.117232616C>T	NC_000007.14:g.117592562C>T	7	117232616	C	T	7	117592562	C	T
c.2423_2424dup	2556insAT		NC_000007.13:g.117232644_117232645dup	NC_000007.14:g.117592590_117592591dup	7	117232637	G	GAT	7	117592583	G	GAT
c.2421A>G	I807M		NC_000007.13:g.117232642A>G	NC_000007.14:g.117592588A>G	7	117232642	A	G	7	117592588	A	G
c.2425del	2557delT		NC_000007.13:g.117232646del	NC_000007.14:g.117592592del	7	117232644	AT	A	7	117592590	AT	A
c.2428A>T	R810X		NC_000007.13:g.117232649A>T	NC_000007.14:g.117592595A>T	7	117232649	A	T	7	117592595	A	T
c.2433_2437delinsATA	c.2433_2437delinsATA		NC_000007.13:g.117232654_117232658delinsATA	NC_000007.14:g.117592600_117592604delinsATA	7	117232654	GTTAT	ATA	7	117592600	GTTAT	ATA
c.2435T>A	L812X		NC_000007.13:g.117232656T>A	NC_000007.14:g.117592602T>A	7	117232656	T	A	7	117592602	T	A
c.2440C>T	Q814X		NC_000007.13:g.117232661C>T	NC_000007.14:g.117592607C>T	7	117232661	C	T	7	117592607	C	T
c.2443G>T	E815X		NC_000007.13:g.117232664G>T	NC_000007.14:g.117592610G>T	7	117232664	G	T	7	117592610	G	T
c.2453del	2585delT		NC_000007.13:g.117232674del	NC_000007.14:g.117592620del	7	117232672	CT	C	7	117592618	CT	C
c.2454_2455insT	2586-2687insT		NC_000007.13:g.117232675_117232676insT	NC_000007.14:g.117592621_117592622insT	7	117232675	G	GT	7	117592621	G	GT
c.2463_2464del	2594delGT		NC_000007.13:g.117232684_117232685del	NC_000007.14:g.117592630_117592631del	7	117232682	AGT	A	7	117592628	AGT	A
c.2467_2470del	c.2467_2470delGAAA		NC_000007.13:g.117232688_117232691del	NC_000007.14:g.117592634_117592637del	7	117232685	GAAGA	G	7	117592631	GAAGA	G
c.2464G>T	E822X		NC_000007.13:g.117232685G>T	NC_000007.14:g.117592631G>T	7	117232685	G	T	7	117592631	G	T
c.2472del	2603delT		NC_000007.13:g.117232693del	NC_000007.14:g.117592639del	7	117232691	AT	A	7	117592637	AT	A
c.2476G>T	E826X		NC_000007.13:g.117232697G>T	NC_000007.14:g.117592643G>T	7	117232697	G	T	7	117592643	G	T
c.2489dup	c.2489_2490insA		NC_000007.13:g.117232710dup	NC_000007.14:g.117592656dup	7	117232707	T	TA	7	117592653	T	TA
c.2488A>T	K830X		NC_000007.13:g.117232709A>T	NC_000007.14:g.117592655A>T	7	117232709	A	T	7	117592655	A	T
c.2490+1G>A	2622+1G->A		NC_000007.13:g.117232712G>A	NC_000007.14:g.117592658G>A	7	117232712	G	A	7	117592658	G	A
c.2491-2A>G	2623-2A->G		NC_000007.13:g.117234982A>G	NC_000007.14:g.117594928A>G	7	117234982	A	G	7	117594928	A	G
c.2491-1G>C	2623-1G->C		NC_000007.13:g.117234983G>C	NC_000007.14:g.117594929G>C	7	117234983	G	C	7	117594929	G	C
c.2491G>T	E831X		NC_000007.13:g.117234984G>T	NC_000007.14:g.117594930G>T	7	117234984	G	T	7	117594930	G	T
c.2493del	c.2493delG		NC_000007.13:g.117234986del	NC_000007.14:g.117594932del	7	117234985	AG	A	7	117594931	AG	A
c.2502del	2634delT		NC_000007.13:g.117234995del	NC_000007.14:g.117594941del	7	117234989	CT	C	7	117594935	CT	C
c.2502dup	2634insT		NC_000007.13:g.117234995dup	NC_000007.14:g.117594941dup	7	117234989	C	CT	7	117594935	C	CT
c.2506G>T	D836Y		NC_000007.13:g.117234999G>T	NC_000007.14:g.117594945G>T	7	117234999	G	T	7	117594945	G	T
c.2508del	2640delT		NC_000007.13:g.117235001del	NC_000007.14:g.117594947del	7	117235000	AT	A	7	117594946	AT	A
c.2523_2548del	2655del26		NC_000007.13:g.117235016_117235041del	NC_000007.14:g.117594962_117594987del	7	117235009	GCATACCAGCAGTGACTACATGGAACA	G	7	117594955	GCATACCAGCAGTGACTACATGGAACA	G
c.2538del	c.2538delG		NC_000007.13:g.117235031del	NC_000007.14:g.117594977del	7	117235029	TG	T	7	117594975	TG	T
c.2537G>A	W846X		NC_000007.13:g.117235030G>A	NC_000007.14:g.117594976G>A	7	117235030	G	A	7	117594976	G	A
c.2540del	2672delA		NC_000007.13:g.117235033del	NC_000007.14:g.117594979del	7	117235031	GA	G	7	117594977	GA	G
c.2538G>A	W846X		NC_000007.13:g.117235031G>A	NC_000007.14:g.117594977G>A	7	117235031	G	A	7	117594977	G	A
c.2547C>A	Y849X		NC_000007.13:g.117235040C>A	NC_000007.14:g.117594986C>A	7	117235040	C	A	7	117594986	C	A
c.2551C>T	R851X		NC_000007.13:g.117235044C>T	NC_000007.14:g.117594990C>T	7	117235044	C	T	7	117594990	C	T
c.2554dup	2686dupT		NC_000007.13:g.117235047dup	NC_000007.14:g.117594993dup	7	117235046	A	AT	7	117594992	A	AT
c.2556dup	c.2556dupT		NC_000007.13:g.117235049dup	NC_000007.14:g.117594995dup	7	117235048	A	AT	7	117594994	A	AT
c.2562del	2694delT		NC_000007.13:g.117235055del	NC_000007.14:g.117595001del	7	117235054	CT	C	7	117595000	CT	C
c.2562T>A	T854T		NC_000007.13:g.117235055T>A	NC_000007.14:g.117595001T>A	7	117235055	T	A	7	117595001	T	A
c.2562T>C	T854T		NC_000007.13:g.117235055T>C	NC_000007.14:g.117595001T>C	7	117235055	T	C	7	117595001	T	C
c.2562T>G	T854T		NC_000007.13:g.117235055T>G	NC_000007.14:g.117595001T>G	7	117235055	T	G	7	117595001	T	G
c.2576_2588del	2708del13		NC_000007.13:g.117235069_117235081del	NC_000007.14:g.117595015_117595027del	7	117235065	AGCTTAATTTTTGT	A	7	117595011	AGCTTAATTTTTGT	A
c.2573del	c.2573delG		NC_000007.13:g.117235066del	NC_000007.14:g.117595012del	7	117235065	AG	A	7	117595011	AG	A
c.2583del	2711delT		NC_000007.13:g.117235076del	NC_000007.14:g.117595022del	7	117235071	AT	A	7	117595017	AT	A
c.2589_2599del	2721del11		NC_000007.13:g.117235082_117235092del	NC_000007.14:g.117595028_117595038del	7	117235076	TGTGCTAATTTG	T	7	117595022	TGTGCTAATTTG	T
c.2592_2593del	2723delTT		NC_000007.13:g.117235085_117235086del	NC_000007.14:g.117595031_117595032del	7	117235083	ATT	A	7	117595029	ATT	A
c.2601dup	2732insA		NC_000007.13:g.117235094dup	NC_000007.14:g.117595040dup	7	117235093	T	TA	7	117595039	T	TA
c.2605del	2737delA		NC_000007.13:g.117235098del	NC_000007.14:g.117595044del	7	117235096	TA	T	7	117595042	TA	T
c.2615del	2747delC		NC_000007.13:g.117235108del	NC_000007.14:g.117595054del	7	117235107	GC	G	7	117595053	GC	G
c.2619+1G>A	2751+1G->A		NC_000007.13:g.117235113G>A	NC_000007.14:g.117595059G>A	7	117235113	G	A	7	117595059	G	A
c.2619+2T>A	2751+2T->A		NC_000007.13:g.117235114T>A	NC_000007.14:g.117595060T>A	7	117235114	T	A	7	117595060	T	A
c.2619+2T>C	2751+2T->C		NC_000007.13:g.117235114T>C	NC_000007.14:g.117595060T>C	7	117235114	T	C	7	117595060	T	C
c.2620-26A>G	2752-26A->G		NC_000007.13:g.117242854A>G	NC_000007.14:g.117602800A>G	7	117242854	A	G	7	117602800	A	G
c.2620-2A>G	2752-2A->G		NC_000007.13:g.117242878A>G	NC_000007.14:g.117602824A>G	7	117242878	A	G	7	117602824	A	G
c.2620-1G>T	2752-1G->T		NC_000007.13:g.117242879G>T	NC_000007.14:g.117602825G>T	7	117242879	G	T	7	117602825	G	T
c.2644_2645dup	2777insTG		NC_000007.13:g.117242904_117242905dup	NC_000007.14:g.117602850_117602851dup	7	117242901	C	CTG	7	117602847	C	CTG
c.2645G>A	W882X		NC_000007.13:g.117242905G>A	NC_000007.14:g.117602851G>A	7	117242905	G	A	7	117602851	G	A
c.2646G>A	W882X		NC_000007.13:g.117242906G>A	NC_000007.14:g.117602852G>A	7	117242906	G	A	7	117602852	G	A
c.2655_2657+13del	2787del16		NC_000007.13:g.117242915_117242930del	NC_000007.14:g.117602861_117602876del	7	117242914	GAAAGTGAGTATTCCAT	G	7	117602860	GAAAGTGAGTATTCCAT	G
c.2657+2_2657+3insA	2789+2insA		NC_000007.13:g.117242919_117242920insA	NC_000007.14:g.117602865_117602866insA	7	117242919	T	TA	7	117602865	T	TA
c.2657+5G>A	2789+5G->A		NC_000007.13:g.117242922G>A	NC_000007.14:g.117602868G>A	7	117242922	G	A	7	117602868	G	A
c.2658-2A>G	2790-2A->G		NC_000007.13:g.117243584A>G	NC_000007.14:g.117603530A>G	7	117243584	A	G	7	117603530	A	G
c.2658-1G>C	2790-1G->C		NC_000007.13:g.117243585G>C	NC_000007.14:g.117603531G>C	7	117243585	G	C	7	117603531	G	C
c.2658-1G>T	2790-1G->T		NC_000007.13:g.117243585G>T	NC_000007.14:g.117603531G>T	7	117243585	G	T	7	117603531	G	T
c.2668C>T	Q890X		NC_000007.13:g.117243596C>T	NC_000007.14:g.117603542C>T	7	117243596	C	T	7	117603542	C	T
c.2705del	2837delG		NC_000007.13:g.117243633del	NC_000007.14:g.117603579del	7	117243632	AG	A	7	117603578	AG	A
c.2732_2733insA	c.2732_2733insA		NC_000007.13:g.117243660_117243661insA	NC_000007.14:g.117603606_117603607insA	7	117243660	G	GA	7	117603606	G	GA
c.2733_2734insA	c.2733insA		NC_000007.13:g.117243661_117243662insA	NC_000007.14:g.117603607_117603608insA	7	117243661	T	TA	7	117603607	T	TA
c.2735C>T	S912L		NC_000007.13:g.117243663C>T	NC_000007.14:g.117603609C>T	7	117243663	C	T	7	117603609	C	T
c.2735C>A	S912X		NC_000007.13:g.117243663C>A	NC_000007.14:g.117603609C>A	7	117243663	C	A	7	117603609	C	A
c.2737_2738insG	2869insG		NC_000007.13:g.117243665_117243666insG	NC_000007.14:g.117603611_117603612insG	7	117243665	T	TG	7	117603611	T	TG
c.2739T>A	Y913X		NC_000007.13:g.117243667T>A	NC_000007.14:g.117603613T>A	7	117243667	T	A	7	117603613	T	A
c.2745_2746del	c.2745_2746delGT		NC_000007.13:g.117243673_117243674del	NC_000007.14:g.117603619_117603620del	7	117243669	ATG	A	7	117603615	ATG	A
c.2763_2764dup	2896insAG		NC_000007.13:g.117243691_117243692dup	NC_000007.14:g.117603637_117603638dup	7	117243689	G	GGA	7	117603635	G	GGA
c.2770G>A	D924N		NC_000007.13:g.117243698G>A	NC_000007.14:g.117603644G>A	7	117243698	G	A	7	117603644	G	A
c.2776_2777del	2907delTT		NC_000007.13:g.117243704_117243705del	NC_000007.14:g.117603650_117603651del	7	117243702	CTT	C	7	117603648	CTT	C
c.2777del	2909delT		NC_000007.13:g.117243705del	NC_000007.14:g.117603651del	7	117243702	CT	C	7	117603648	CT	C
c.2780T>C	L927P		NC_000007.13:g.117243708T>C	NC_000007.14:g.117603654T>C	7	117243708	T	C	7	117603654	T	C
c.2789del	c.2789delG		NC_000007.13:g.117243717del	NC_000007.14:g.117603663del	7	117243714	TG	T	7	117603660	TG	T
c.2797A>G	R933G		NC_000007.13:g.117243725A>G	NC_000007.14:g.117603671A>G	7	117243725	A	G	7	117603671	A	G
c.2803_2813del	2935del11		NC_000007.13:g.117243731_117243741del	NC_000007.14:g.117603677_117603687del	7	117243727	AGGTCTACCACT	A	7	117603673	AGGTCTACCACT	A
c.2805_2810del	2937_2942delinsTCAGA		NC_000007.13:g.117243733_117243738del	NC_000007.14:g.117603679_117603684del	7	117243730	TCTACCA	T	7	117603676	TCTACCA	T
c.2805_2810delinsTCAGA	c.2805_2810delinsTCAGA		NC_000007.13:g.117243733_117243738delinsTCAGA	NC_000007.14:g.117603679_117603684delinsTCAGA	7	117243733	ACCACT	TCAGA	7	117603679	ACCACT	TCAGA
c.2810dup	2942insT		NC_000007.13:g.117243738dup	NC_000007.14:g.117603684dup	7	117243737	C	CT	7	117603683	C	CT
c.2816del	2948delA		NC_000007.13:g.117243744del	NC_000007.14:g.117603690del	7	117243743	CA	C	7	117603689	CA	C
c.2819_2823del	2949del5		NC_000007.13:g.117243747_117243751del	NC_000007.14:g.117603693_117603697del	7	117243744	ATACTC	A	7	117603690	ATACTC	A
c.2818_2831del	c.2818_2831del		NC_000007.13:g.117243746_117243759del	NC_000007.14:g.117603692_117603705del	7	117243744	ATACTCTAATCACAG	A	7	117603690	ATACTCTAATCACAG	A
c.2819_2820insA	2951insA		NC_000007.13:g.117243747_117243748insA	NC_000007.14:g.117603693_117603694insA	7	117243747	C	CA	7	117603693	C	CA
c.2822del	2954delT		NC_000007.13:g.117243750del	NC_000007.14:g.117603696del	7	117243749	CT	C	7	117603695	CT	C
c.2825del	2957delT		NC_000007.13:g.117243753del	NC_000007.14:g.117603699del	7	117243752	AT	A	7	117603698	AT	A
c.2835del	2967delG		NC_000007.13:g.117243763del	NC_000007.14:g.117603709del	7	117243762	CG	C	7	117603708	CG	C
c.2834C>T	S945L		NC_000007.13:g.117243762C>T	NC_000007.14:g.117603708C>T	7	117243762	C	T	7	117603708	C	T
c.2839del	c.2839delA		NC_000007.13:g.117243767del	NC_000007.14:g.117603713del	7	117243763	GA	G	7	117603709	GA	G
c.2836A>T	K946X		NC_000007.13:g.117243764A>T	NC_000007.14:g.117603710A>T	7	117243764	A	T	7	117603710	A	T
c.2843del	2975delT		NC_000007.13:g.117243771del	NC_000007.14:g.117603717del	7	117243767	AT	A	7	117603713	AT	A
c.2851A>T	K951X		NC_000007.13:g.117243779A>T	NC_000007.14:g.117603725A>T	7	117243779	A	T	7	117603725	A	T
c.2855T>C	M952T		NC_000007.13:g.117243783T>C	NC_000007.14:g.117603729T>C	7	117243783	T	C	7	117603729	T	C
c.2859_2890del	2991del32		NC_000007.13:g.117243787_117243818del	NC_000007.14:g.117603733_117603764del	7	117243786	TACATTCTGTTCTTCAAGCACCTATGTCAACCC	T	7	117603732	TACATTCTGTTCTTCAAGCACCTATGTCAACCC	T
c.2875del	3007delG		NC_000007.13:g.117243803del	NC_000007.14:g.117603749del	7	117243802	AG	A	7	117603748	AG	A
c.2879del	3011delC		NC_000007.13:g.117243807del	NC_000007.14:g.117603753del	7	117243805	AC	A	7	117603751	AC	A
c.2879_2882del	c.2879_2882delCTAT		NC_000007.13:g.117243807_117243810del	NC_000007.14:g.117603753_117603756del	7	117243806	CCTAT	C	7	117603752	CCTAT	C
c.2880del	3012delT		NC_000007.13:g.117243808del	NC_000007.14:g.117603754del	7	117243807	CT	C	7	117603753	CT	C
c.2883_2886dup	3015_3018dupGTCA		NC_000007.13:g.117243811_117243814dup	NC_000007.14:g.117603757_117603760dup	7	117243810	T	TGTCA	7	117603756	T	TGTCA
c.2885C>A	S962X		NC_000007.13:g.117243813C>A	NC_000007.14:g.117603759C>A	7	117243813	C	A	7	117603759	C	A
c.2885C>G	S962X		NC_000007.13:g.117243813C>G	NC_000007.14:g.117603759C>G	7	117243813	C	G	7	117603759	C	G
c.2896del	3028delA		NC_000007.13:g.117243824del	NC_000007.14:g.117603770del	7	117243823	CA	C	7	117603769	CA	C
c.2897del	3029delC		NC_000007.13:g.117243825del	NC_000007.14:g.117603771del	7	117243824	AC	A	7	117603770	AC	A
c.2899_2900delinsA	3031-3032delinsA		NC_000007.13:g.117243827_117243828delinsA	NC_000007.14:g.117603773_117603774delinsA	7	117243827	TT	A	7	117603773	TT	A
c.2900T>C	L967S		NC_000007.13:g.117243828T>C	NC_000007.14:g.117603774T>C	7	117243828	T	C	7	117603774	T	C
c.2908G>C	G970R		NC_000007.13:g.117243836G>C	NC_000007.14:g.117603782G>C	7	117243836	G	C	7	117603782	G	C
c.2908+1G>A	3040+1G->A		NC_000007.13:g.117243837G>A	NC_000007.14:g.117603783G>A	7	117243837	G	A	7	117603783	G	A
c.2908+1G>T	3040+1G->T		NC_000007.13:g.117243837G>T	NC_000007.14:g.117603783G>T	7	117243837	G	T	7	117603783	G	T
c.2909_2924dup	c.2909_2924dup16		NC_000007.13:g.117246728_117246743dup	NC_000007.14:g.117606674_117606689dup	7	117246723	T	TATAGGTGGGATTCTTA	7	117606669	T	TATAGGTGGGATTCTTA
c.2909del	3041delG		NC_000007.13:g.117246728del	NC_000007.14:g.117606674del	7	117246726	AG	A	7	117606672	AG	A
c.2909-1G>A	3041-1G->A		NC_000007.13:g.117246727G>A	NC_000007.14:g.117606673G>A	7	117246727	G	A	7	117606673	G	A
c.2909-1G>C	3041-1G->C		NC_000007.13:g.117246727G>C	NC_000007.14:g.117606673G>C	7	117246727	G	C	7	117606673	G	C
c.2909G>A	G970D		NC_000007.13:g.117246728G>A	NC_000007.14:g.117606674G>A	7	117246728	G	A	7	117606674	G	A
c.2924_2925del	3056delGA		NC_000007.13:g.117246743_117246744del	NC_000007.14:g.117606689_117606690del	7	117246741	TAG	T	7	117606687	TAG	T
c.2929_2930insA	3061insA		NC_000007.13:g.117246748_117246749insA	NC_000007.14:g.117606694_117606695insA	7	117246748	T	TA	7	117606694	T	TA
c.2930C>T	S977F		NC_000007.13:g.117246749C>T	NC_000007.14:g.117606695C>T	7	117246749	C	T	7	117606695	C	T
c.2932A>T	K978X		NC_000007.13:g.117246751A>T	NC_000007.14:g.117606697A>T	7	117246751	A	T	7	117606697	A	T
c.2936A>T	D979V		NC_000007.13:g.117246755A>T	NC_000007.14:g.117606701A>T	7	117246755	A	T	7	117606701	A	T
c.2959_2960dup	3089insTC		NC_000007.13:g.117246778_117246779dup	NC_000007.14:g.117606724_117606725dup	7	117246776	T	TTC	7	117606722	T	TTC
c.2958_2961del	3090del4		NC_000007.13:g.117246777_117246780del	NC_000007.14:g.117606723_117606726del	7	117246776	TTCTG	T	7	117606722	TTCTG	T
c.2964dup	3095insT		NC_000007.13:g.117246783dup	NC_000007.14:g.117606729dup	7	117246782	C	CT	7	117606728	C	CT
c.2982_2988+2del	c.2982_2988+2delCATCCAGGT		NC_000007.13:g.117246801_117246809del	NC_000007.14:g.117606747_117606755del	7	117246799	TTCATCCAGG	T	7	117606745	TTCATCCAGG	T
c.2986C>T	Q996X		NC_000007.13:g.117246805C>T	NC_000007.14:g.117606751C>T	7	117246805	C	T	7	117606751	C	T
c.2988G>A	3120G->A		NC_000007.13:g.117246807G>A	NC_000007.14:g.117606753G>A	7	117246807	G	A	7	117606753	G	A
c.2988+1G>A	3120+1G->A		NC_000007.13:g.117246808G>A	NC_000007.14:g.117606754G>A	7	117246808	G	A	7	117606754	G	A
c.2988+1G>C	3120+1G->C		NC_000007.13:g.117246808G>C	NC_000007.14:g.117606754G>C	7	117246808	G	C	7	117606754	G	C
c.2989-2A>C	3121-2A->C		NC_000007.13:g.117250571A>C	NC_000007.14:g.117610517A>C	7	117250571	A	C	7	117610517	A	C
c.2989-2A>G	3121-2A->G		NC_000007.13:g.117250571A>G	NC_000007.14:g.117610517A>G	7	117250571	A	G	7	117610517	A	G
c.2989-2A>T	3121-2A->T		NC_000007.13:g.117250571A>T	NC_000007.14:g.117610517A>T	7	117250571	A	T	7	117610517	A	T
c.2989-1G>A	3121-1G->A		NC_000007.13:g.117250572G>A	NC_000007.14:g.117610518G>A	7	117250572	G	A	7	117610518	G	A
c.2989-1G>T	3121-1G->T		NC_000007.13:g.117250572G>T	NC_000007.14:g.117610518G>T	7	117250572	G	T	7	117610518	G	T
c.2991G>C	L997F		NC_000007.13:g.117250575G>C	NC_000007.14:g.117610521G>C	7	117250575	G	C	7	117610521	G	C
c.2994del	3126delA		NC_000007.13:g.117250578del	NC_000007.14:g.117610524del	7	117250577	TA	T	7	117610523	TA	T
c.2997_3000del	3129del4		NC_000007.13:g.117250581_117250584del	NC_000007.14:g.117610527_117610530del	7	117250577	TATTA	T	7	117610523	TATTA	T
c.2998del	3130delA		NC_000007.13:g.117250582del	NC_000007.14:g.117610528del	7	117250580	TA	T	7	117610526	TA	T
c.3002_3003del	3132delTG		NC_000007.13:g.117250586_117250587del	NC_000007.14:g.117610532_117610533del	7	117250583	TTG	T	7	117610529	TTG	T
c.3008del	3139delG		NC_000007.13:g.117250592del	NC_000007.14:g.117610538del	7	117250590	TG	T	7	117610536	TG	T
c.3007G>T	G1003X		NC_000007.13:g.117250591G>T	NC_000007.14:g.117610537G>T	7	117250591	G	T	7	117610537	G	T
c.3011_3019del	3143del9		NC_000007.13:g.117250595_117250603del	NC_000007.14:g.117610541_117610549del	7	117250592	GAGCTATAGC	G	7	117610538	GAGCTATAGC	G
c.3011del	3143delC		NC_000007.13:g.117250595del	NC_000007.14:g.117610541del	7	117250594	GC	G	7	117610540	GC	G
c.3017C>A	A1006E		NC_000007.13:g.117250601C>A	NC_000007.14:g.117610547C>A	7	117250601	C	A	7	117610547	C	A
c.3021del	3152delT		NC_000007.13:g.117250605del	NC_000007.14:g.117610551del	7	117250603	GT	G	7	117610549	GT	G
c.3022del	3154delG		NC_000007.13:g.117250606del	NC_000007.14:g.117610552del	7	117250605	TG	T	7	117610551	TG	T
c.3033dup	3165dupA		NC_000007.13:g.117250617dup	NC_000007.14:g.117610563dup	7	117250616	T	TA	7	117610562	T	TA
c.3032T>G	L1011X		NC_000007.13:g.117250616T>G	NC_000007.14:g.117610562T>G	7	117250616	T	G	7	117610562	T	G
c.3034C>T	Q1012X		NC_000007.13:g.117250618C>T	NC_000007.14:g.117610564C>T	7	117250618	C	T	7	117610564	C	T
c.3039del	3171delC		NC_000007.13:g.117250623del	NC_000007.14:g.117610569del	7	117250620	AC	A	7	117610566	AC	A
c.3039dup	3171insC		NC_000007.13:g.117250623dup	NC_000007.14:g.117610569dup	7	117250620	A	AC	7	117610566	A	AC
c.3041A>G	Y1014C		NC_000007.13:g.117250625A>G	NC_000007.14:g.117610571A>G	7	117250625	A	G	7	117610571	A	G
c.3047T>C	F1016S		NC_000007.13:g.117250631T>C	NC_000007.14:g.117610577T>C	7	117250631	T	C	7	117610577	T	C
c.3067_3072del	3199del6		NC_000007.13:g.117250651_117250656del	NC_000007.14:g.117610597_117610602del	7	117250646	CAGTGAT	C	7	117610592	CAGTGAT	C
c.3081dup	3213-3214insT		NC_000007.13:g.117250665dup	NC_000007.14:g.117610611dup	7	117250663	A	AT	7	117610609	A	AT
c.3080T>C	I1027T		NC_000007.13:g.117250664T>C	NC_000007.14:g.117610610T>C	7	117250664	T	C	7	117610610	T	C
c.3095A>G	Y1032C		NC_000007.13:g.117250679A>G	NC_000007.14:g.117610625A>G	7	117250679	A	G	7	117610625	A	G
c.3106del	3238delA		NC_000007.13:g.117250690del	NC_000007.14:g.117610636del	7	117250687	CA	C	7	117610633	CA	C
c.3103C>T	Q1035X		NC_000007.13:g.117250687C>T	NC_000007.14:g.117610633C>T	7	117250687	C	T	7	117610633	C	T
c.3107C>A	T1036N		NC_000007.13:g.117250691C>A	NC_000007.14:g.117610637C>A	7	117250691	C	A	7	117610637	C	A
c.3110C>A	S1037X		NC_000007.13:g.117250694C>A	NC_000007.14:g.117610640C>A	7	117250694	C	A	7	117610640	C	A
c.3112C>T	Q1038X		NC_000007.13:g.117250696C>T	NC_000007.14:g.117610642C>T	7	117250696	C	T	7	117610642	C	T
c.3123dup	Q1042TfsX5		NC_000007.13:g.117250707dup	NC_000007.14:g.117610653dup	7	117250704	C	CA	7	117610650	C	CA
c.3124C>T	Q1042X		NC_000007.13:g.117250708C>T	NC_000007.14:g.117610654C>T	7	117250708	C	T	7	117610654	C	T
c.3130G>T	E1044X		NC_000007.13:g.117250714G>T	NC_000007.14:g.117610660G>T	7	117250714	G	T	7	117610660	G	T
c.3136G>T	E1046X		NC_000007.13:g.117250720G>T	NC_000007.14:g.117610666G>T	7	117250720	G	T	7	117610666	G	T
c.3139+1del	3271+1delG		NC_000007.13:g.117250724del	NC_000007.14:g.117610670del	7	117250722	AG	A	7	117610668	AG	A
c.3139_3139+1del	3271delGG		NC_000007.13:g.117250723_117250724del	NC_000007.14:g.117610669_117610670del	7	117250722	AGG	A	7	117610668	AGG	A
c.3139+1G>A	3271+1G->A		NC_000007.13:g.117250724G>A	NC_000007.14:g.117610670G>A	7	117250724	G	A	7	117610670	G	A
c.3139+1G>C	3271+1G->C		NC_000007.13:g.117250724G>C	NC_000007.14:g.117610670G>C	7	117250724	G	C	7	117610670	G	C
c.3139+1G>T	3271+1G->T		NC_000007.13:g.117250724G>T	NC_000007.14:g.117610670G>T	7	117250724	G	T	7	117610670	G	T
c.3139+2T>C	3271+2T->C		NC_000007.13:g.117250725T>C	NC_000007.14:g.117610671T>C	7	117250725	T	C	7	117610671	T	C
c.3140-26A>G	3272-26A->G		NC_000007.13:g.117251609A>G	NC_000007.14:g.117611555A>G	7	117251609	A	G	7	117611555	A	G
c.3140-1G>A	3272-1G->A		NC_000007.13:g.117251634G>A	NC_000007.14:g.117611580G>A	7	117251634	G	A	7	117611580	G	A
c.3154T>G	F1052V		NC_000007.13:g.117251649T>G	NC_000007.14:g.117611595T>G	7	117251649	T	G	7	117611595	T	G
c.3158C>T	T1053I		NC_000007.13:g.117251653C>T	NC_000007.14:g.117611599C>T	7	117251653	C	T	7	117611599	C	T
c.3161del	3293delA		NC_000007.13:g.117251656del	NC_000007.14:g.117611602del	7	117251655	CA	C	7	117611601	CA	C
c.3160C>G	H1054D		NC_000007.13:g.117251655C>G	NC_000007.14:g.117611601C>G	7	117251655	C	G	7	117611601	C	G
c.3180del	c.3180delA		NC_000007.13:g.117251675del	NC_000007.14:g.117611621del	7	117251671	TA	T	7	117611617	TA	T
c.3176T>G	L1059X		NC_000007.13:g.117251671T>G	NC_000007.14:g.117611617T>G	7	117251671	T	G	7	117611617	T	G
c.3181G>A	G1061R		NC_000007.13:g.117251676G>A	NC_000007.14:g.117611622G>A	7	117251676	G	A	7	117611622	G	A
c.3181G>C	G1061R		NC_000007.13:g.117251676G>C	NC_000007.14:g.117611622G>C	7	117251676	G	C	7	117611622	G	C
c.3189G>A	W1063X		NC_000007.13:g.117251684G>A	NC_000007.14:g.117611630G>A	7	117251684	G	A	7	117611630	G	A
c.3194T>C	L1065P		NC_000007.13:g.117251689T>C	NC_000007.14:g.117611635T>C	7	117251689	T	C	7	117611635	T	C
c.3196C>T	R1066C		NC_000007.13:g.117251691C>T	NC_000007.14:g.117611637C>T	7	117251691	C	T	7	117611637	C	T
c.3197G>A	R1066H		NC_000007.13:g.117251692G>A	NC_000007.14:g.117611638G>A	7	117251692	G	A	7	117611638	G	A
c.3199del	c.3199delG		NC_000007.13:g.117251694del	NC_000007.14:g.117611640del	7	117251693	TG	T	7	117611639	TG	T
c.3205G>A	G1069R		NC_000007.13:g.117251700G>A	NC_000007.14:g.117611646G>A	7	117251700	G	A	7	117611646	G	A
c.3208C>T	R1070W		NC_000007.13:g.117251703C>T	NC_000007.14:g.117611649C>T	7	117251703	C	T	7	117611649	C	T
c.3209G>A	R1070Q		NC_000007.13:g.117251704G>A	NC_000007.14:g.117611650G>A	7	117251704	G	A	7	117611650	G	A
c.3217dup	3349insT		NC_000007.13:g.117251712dup	NC_000007.14:g.117611658dup	7	117251710	C	CT	7	117611656	C	CT
c.3220T>C	F1074L		NC_000007.13:g.117251715T>C	NC_000007.14:g.117611661T>C	7	117251715	T	C	7	117611661	T	C
c.3222T>A	F1074L		NC_000007.13:g.117251717T>A	NC_000007.14:g.117611663T>A	7	117251717	T	A	7	117611663	T	A
c.3222T>G	F1074L		NC_000007.13:g.117251717T>G	NC_000007.14:g.117611663T>G	7	117251717	T	G	7	117611663	T	G
c.3227del	3359delC		NC_000007.13:g.117251722del	NC_000007.14:g.117611668del	7	117251721	AC	A	7	117611667	AC	A
c.3229_3230del	3359delCT		NC_000007.13:g.117251724_117251725del	NC_000007.14:g.117611670_117611671del	7	117251721	ACT	A	7	117611667	ACT	A
c.3227_3231del	3359delCTCTG		NC_000007.13:g.117251722_117251726del	NC_000007.14:g.117611668_117611672del	7	117251721	ACTCTG	A	7	117611667	ACTCTG	A
c.3231_3232del	c.3231_3232delGT		NC_000007.13:g.117251726_117251727del	NC_000007.14:g.117611672_117611673del	7	117251724	CTG	C	7	117611670	CTG	C
c.3230T>C	L1077P		NC_000007.13:g.117251725T>C	NC_000007.14:g.117611671T>C	7	117251725	T	C	7	117611671	T	C
c.3254A>C	H1085P		NC_000007.13:g.117251749A>C	NC_000007.14:g.117611695A>C	7	117251749	A	C	7	117611695	A	C
c.3264del	3396delC		NC_000007.13:g.117251759del	NC_000007.14:g.117611705del	7	117251758	AC	A	7	117611704	AC	A
c.3266G>A	W1089X		NC_000007.13:g.117251761G>A	NC_000007.14:g.117611707G>A	7	117251761	G	A	7	117611707	G	A
c.3276C>A	Y1092X		NC_000007.13:g.117251771C>A	NC_000007.14:g.117611717C>A	7	117251771	C	A	7	117611717	C	A
c.3276C>G	Y1092X		NC_000007.13:g.117251771C>G	NC_000007.14:g.117611717C>G	7	117251771	C	G	7	117611717	C	G
c.3281_3367+268delinsTGTTAA	3413_3499+268del355PBins6PB		NC_000007.13:g.117251776_117252130delinsTGTTAA	NC_000007.14:g.117611722_117612076delinsTGTTAA	7	117251776	CAACACTGCGCTGGTTCCAAATGAGAATAGAAATGATTTTTGTCATCTTCTTCATTGCTGTTACCTTCATTTCCATTTTAACAACAGGTACTATGAACTCATTAACTTTAGCTAAGCATTTAAGTAAAAAATTTTCAATGAATAAAATGCTGCATTCTATAGGTTATCAATTTTTGATATCTTTAGAGTTTAGTAATTAACAAATTTGTTGGTTTATTATTGAACAAGTGATTTCTTTGAATTTCCATTGTTTTATTGTTAAACAAATAATTTCCTTGAAATCGGATATATATATATATATGTATATATATATATATATATATATATATATACATATATATATATAGTATTATCC	TGTTAA	7	117611722	CAACACTGCGCTGGTTCCAAATGAGAATAGAAATGATTTTTGTCATCTTCTTCATTGCTGTTACCTTCATTTCCATTTTAACAACAGGTACTATGAACTCATTAACTTTAGCTAAGCATTTAAGTAAAAAATTTTCAATGAATAAAATGCTGCATTCTATAGGTTATCAATTTTTGATATCTTTAGAGTTTAGTAATTAACAAATTTGTTGGTTTATTATTGAACAAGTGATTTCTTTGAATTTCCATTGTTTTATTGTTAAACAAATAATTTCCTTGAAATCGGATATATATATATATATGTATATATATATATATATATATATATATATACATATATATATATAGTATTATCC	TGTTAA
c.3290_3305del	3422del16		NC_000007.13:g.117251785_117251800del	NC_000007.14:g.117611731_117611746del	7	117251784	CGCTGGTTCCAAATGAG	C	7	117611730	CGCTGGTTCCAAATGAG	C
c.3294del	3425delG		NC_000007.13:g.117251789del	NC_000007.14:g.117611735del	7	117251787	TG	T	7	117611733	TG	T
c.3292T>C	W1098R		NC_000007.13:g.117251787T>C	NC_000007.14:g.117611733T>C	7	117251787	T	C	7	117611733	T	C
c.3293G>A	W1098X		NC_000007.13:g.117251788G>A	NC_000007.14:g.117611734G>A	7	117251788	G	A	7	117611734	G	A
c.3294G>C	W1098C		NC_000007.13:g.117251789G>C	NC_000007.14:g.117611735G>C	7	117251789	G	C	7	117611735	G	C
c.3294G>T	W1098C		NC_000007.13:g.117251789G>T	NC_000007.14:g.117611735G>T	7	117251789	G	T	7	117611735	G	T
c.3294G>A	W1098X		NC_000007.13:g.117251789G>A	NC_000007.14:g.117611735G>A	7	117251789	G	A	7	117611735	G	A
c.3297C>A	F1099L		NC_000007.13:g.117251792C>A	NC_000007.14:g.117611738C>A	7	117251792	C	A	7	117611738	C	A
c.3298C>T	Q1100X		NC_000007.13:g.117251793C>T	NC_000007.14:g.117611739C>T	7	117251793	C	T	7	117611739	C	T
c.3302T>A	M1101K		NC_000007.13:g.117251797T>A	NC_000007.14:g.117611743T>A	7	117251797	T	A	7	117611743	T	A
c.3302T>G	M1101R		NC_000007.13:g.117251797T>G	NC_000007.14:g.117611743T>G	7	117251797	T	G	7	117611743	T	G
c.3304A>T	R1102X		NC_000007.13:g.117251799A>T	NC_000007.14:g.117611745A>T	7	117251799	A	T	7	117611745	A	T
c.3310G>T	E1104X		NC_000007.13:g.117251805G>T	NC_000007.14:g.117611751G>T	7	117251805	G	T	7	117611751	G	T
c.3315del	3447delG		NC_000007.13:g.117251810del	NC_000007.14:g.117611756del	7	117251809	TG	T	7	117611755	TG	T
c.3321del	3453delT		NC_000007.13:g.117251816del	NC_000007.14:g.117611762del	7	117251811	AT	A	7	117611757	AT	A
c.3321dup	c.3321dup		NC_000007.13:g.117251816dup	NC_000007.14:g.117611762dup	7	117251811	A	AT	7	117611757	A	AT
c.3322_3323del	c.3322_3323delGT		NC_000007.13:g.117251817_117251818del	NC_000007.14:g.117611763_117611764del	7	117251815	TTG	T	7	117611761	TTG	T
c.3322del	3454delG		NC_000007.13:g.117251817del	NC_000007.14:g.117611763del	7	117251816	TG	T	7	117611762	TG	T
c.3324del	3456delC		NC_000007.13:g.117251819del	NC_000007.14:g.117611765del	7	117251818	TC	T	7	117611764	TC	T
c.3325del	c.3325delA		NC_000007.13:g.117251820del	NC_000007.14:g.117611766del	7	117251819	CA	C	7	117611765	CA	C
c.3344_3345insA	c.3344_3345insA		NC_000007.13:g.117251839_117251840insA	NC_000007.14:g.117611785_117611786insA	7	117251839	C	CA	7	117611785	C	CA
c.3353C>T	S1118F		NC_000007.13:g.117251848C>T	NC_000007.14:g.117611794C>T	7	117251848	C	T	7	117611794	C	T
c.3365del	3497delC		NC_000007.13:g.117251860del	NC_000007.14:g.117611806del	7	117251859	AC	A	7	117611805	AC	A
c.3367+1G>A	3499+1G->A		NC_000007.13:g.117251863G>A	NC_000007.14:g.117611809G>A	7	117251863	G	A	7	117611809	G	A
c.3367+1G>T	3499+1G->T		NC_000007.13:g.117251863G>T	NC_000007.14:g.117611809G>T	7	117251863	G	T	7	117611809	G	T
c.3367+2T>A	3499+2T->A		NC_000007.13:g.117251864T>A	NC_000007.14:g.117611810T>A	7	117251864	T	A	7	117611810	T	A
c.3367+2T>C	3499+2T->C		NC_000007.13:g.117251864T>C	NC_000007.14:g.117611810T>C	7	117251864	T	C	7	117611810	T	C
c.3368-2A>G	3500-2A->G		NC_000007.13:g.117254665A>G	NC_000007.14:g.117614611A>G	7	117254665	A	G	7	117614611	A	G
c.3368-2A>T	3500-2A->T		NC_000007.13:g.117254665A>T	NC_000007.14:g.117614611A>T	7	117254665	A	T	7	117614611	A	T
c.3368-1G>A	3500-1G->A		NC_000007.13:g.117254666G>A	NC_000007.14:g.117614612G>A	7	117254666	G	A	7	117614612	G	A
c.3380_3383del	c.3380_3383del		NC_000007.13:g.117254679_117254682del	NC_000007.14:g.117614625_117614628del	7	117254674	AGAAG	A	7	117614620	AGAAG	A
c.3384_3388del	3516del5		NC_000007.13:g.117254683_117254687del	NC_000007.14:g.117614629_117614633del	7	117254681	AGAGTT	A	7	117614627	AGAGTT	A
c.3382A>T	R1128X		NC_000007.13:g.117254681A>T	NC_000007.14:g.117614627A>T	7	117254681	A	T	7	117614627	A	T
c.3389_3402del	3521del14		NC_000007.13:g.117254688_117254701del	NC_000007.14:g.117614634_117614647del	7	117254687	GGTATTATCCTGACT	G	7	117614633	GGTATTATCCTGACT	G
c.3397del	3528delC		NC_000007.13:g.117254696del	NC_000007.14:g.117614642del	7	117254694	TC	T	7	117614640	TC	T
c.3400_3401delinsGTA	3532AC->GTA		NC_000007.13:g.117254699_117254700delinsGTA	NC_000007.14:g.117614645_117614646delinsGTA	7	117254699	AC	GTA	7	117614645	AC	GTA
c.3407_3422del	3539del16		NC_000007.13:g.117254706_117254721del	NC_000007.14:g.117614652_117614667del	7	117254703	TAGCCATGAATATCATG	T	7	117614649	TAGCCATGAATATCATG	T
c.3411_3414del	c.3411_3414delGAAT		NC_000007.13:g.117254710_117254713del	NC_000007.14:g.117614656_117614659del	7	117254707	CATGA	C	7	117614653	CATGA	C
c.3421_3424dup	3556insAGTA		NC_000007.13:g.117254720_117254723dup	NC_000007.14:g.117614666_117614669dup	7	117254719	G	GAGTA	7	117614665	G	GAGTA
c.3426_3427insGTAA	c.3426_3427insGTAA		NC_000007.13:g.117254725_117254726insGTAA	NC_000007.14:g.117614671_117614672insGTAA	7	117254724	C	CAGTA	7	117614670	C	CAGTA
c.3430C>T	Q1144X		NC_000007.13:g.117254729C>T	NC_000007.14:g.117614675C>T	7	117254729	C	T	7	117614675	C	T
c.3434G>A	W1145X		NC_000007.13:g.117254733G>A	NC_000007.14:g.117614679G>A	7	117254733	G	A	7	117614679	G	A
c.3435G>A	W1145X		NC_000007.13:g.117254734G>A	NC_000007.14:g.117614680G>A	7	117254734	G	A	7	117614680	G	A
c.3454G>C	D1152H		NC_000007.13:g.117254753G>C	NC_000007.14:g.117614699G>C	7	117254753	G	C	7	117614699	G	C
c.3458T>A	V1153E		NC_000007.13:g.117254757T>A	NC_000007.14:g.117614703T>A	7	117254757	T	A	7	117614703	T	A
c.3468G>A	3600G->A		NC_000007.13:g.117254767G>A	NC_000007.14:g.117614713G>A	7	117254767	G	A	7	117614713	G	A
c.3468+1G>A	3600+1G->A		NC_000007.13:g.117254768G>A	NC_000007.14:g.117614714G>A	7	117254768	G	A	7	117614714	G	A
c.3468+1G>T	3600+1G->T		NC_000007.13:g.117254768G>T	NC_000007.14:g.117614714G>T	7	117254768	G	T	7	117614714	G	T
c.3468+2dup	3600+2insT		NC_000007.13:g.117254769dup	NC_000007.14:g.117614715dup	7	117254768	G	GT	7	117614714	G	GT
c.3468+5G>A	3600+5G->A		NC_000007.13:g.117254772G>A	NC_000007.14:g.117614718G>A	7	117254772	G	A	7	117614718	G	A
c.3469-2A>C	3601-2A->C		NC_000007.13:g.117267574A>C	NC_000007.14:g.117627520A>C	7	117267574	A	C	7	117627520	A	C
c.3469-2A>G	3601-2A->G		NC_000007.13:g.117267574A>G	NC_000007.14:g.117627520A>G	7	117267574	A	G	7	117627520	A	G
c.3469-1G>A	3601-1G->A		NC_000007.13:g.117267575G>A	NC_000007.14:g.117627521G>A	7	117267575	G	A	7	117627521	G	A
c.3469-1G>C	3601-1G->C		NC_000007.13:g.117267575G>C	NC_000007.14:g.117627521G>C	7	117267575	G	C	7	117627521	G	C
c.3469-1G>T	3601-1G->T		NC_000007.13:g.117267575G>T	NC_000007.14:g.117627521G>T	7	117267575	G	T	7	117627521	G	T
c.3472C>T	R1158X		NC_000007.13:g.117267579C>T	NC_000007.14:g.117627525C>T	7	117267579	C	T	7	117627525	C	T
c.3475T>C	S1159P		NC_000007.13:g.117267582T>C	NC_000007.14:g.117627528T>C	7	117267582	T	C	7	117627528	T	C
c.3477del	c.3477delT		NC_000007.13:g.117267584del	NC_000007.14:g.117627530del	7	117267583	CT	C	7	117627529	CT	C
c.3476C>T	S1159F		NC_000007.13:g.117267583C>T	NC_000007.14:g.117627529C>T	7	117267583	C	T	7	117627529	C	T
c.3481_3486delinsGG	3613AGCCGA->GG		NC_000007.13:g.117267588_117267593delinsGG	NC_000007.14:g.117627534_117627539delinsGG	7	117267588	AGCCGA	GG	7	117627534	AGCCGA	GG
c.3486_3487del	3617delGA		NC_000007.13:g.117267593_117267594del	NC_000007.14:g.117627539_117627540del	7	117267591	CGA	C	7	117627537	CGA	C
c.3484C>T	R1162X		NC_000007.13:g.117267591C>T	NC_000007.14:g.117627537C>T	7	117267591	C	T	7	117627537	C	T
c.3485G>T	R1162L		NC_000007.13:g.117267592G>T	NC_000007.14:g.117627538G>T	7	117267592	G	T	7	117627538	G	T
c.3492dup	3622insT		NC_000007.13:g.117267599dup	NC_000007.14:g.117627545dup	7	117267596	C	CT	7	117627542	C	CT
c.3493A>T	K1165X		NC_000007.13:g.117267600A>T	NC_000007.14:g.117627546A>T	7	117267600	A	T	7	117627546	A	T
c.3495del	c.3495delG		NC_000007.13:g.117267602del	NC_000007.14:g.117627548del	7	117267601	AG	A	7	117627547	AG	A
c.3497del	3629delT		NC_000007.13:g.117267604del	NC_000007.14:g.117627550del	7	117267602	GT	G	7	117627548	GT	G
c.3525_3537del	c.3525_3537del		NC_000007.13:g.117267632_117267644del	NC_000007.14:g.117627578_117627590del	7	117267627	AAACCTACCAAGTC	A	7	117627573	AAACCTACCAAGTC	A
c.3524del	c.3524delC		NC_000007.13:g.117267631del	NC_000007.14:g.117627577del	7	117267629	AC	A	7	117627575	AC	A
c.3528del	3659delC		NC_000007.13:g.117267635del	NC_000007.14:g.117627581del	7	117267633	AC	A	7	117627579	AC	A
c.3530del	3662delA		NC_000007.13:g.117267637del	NC_000007.14:g.117627583del	7	117267635	CA	C	7	117627581	CA	C
c.3532_3535dup	3667ins4		NC_000007.13:g.117267639_117267642dup	NC_000007.14:g.117627585_117627588dup	7	117267638	G	GTCAA	7	117627584	G	GTCAA
c.3536_3539del	3667del4		NC_000007.13:g.117267643_117267646del	NC_000007.14:g.117627589_117627592del	7	117267639	TCAAC	T	7	117627585	TCAAC	T
c.3533C>A	S1178X		NC_000007.13:g.117267640C>A	NC_000007.14:g.117627586C>A	7	117267640	C	A	7	117627586	C	A
c.3533C>G	S1178X		NC_000007.13:g.117267640C>G	NC_000007.14:g.117627586C>G	7	117267640	C	G	7	117627586	C	G
c.3539_3554del	c.3539_3554del		NC_000007.13:g.117267646_117267661del	NC_000007.14:g.117627592_117627607del	7	117267645	AAACCATACAAGAATGG	A	7	117627591	AAACCATACAAGAATGG	A
c.3546C>G	Y1182X		NC_000007.13:g.117267653C>G	NC_000007.14:g.117627599C>G	7	117267653	C	G	7	117627599	C	G
c.3556C>T	Q1186X		NC_000007.13:g.117267663C>T	NC_000007.14:g.117627609C>T	7	117267663	C	T	7	117627609	C	T
c.3563del	3695delC		NC_000007.13:g.117267670del	NC_000007.14:g.117627616del	7	117267669	TC	T	7	117627615	TC	T
c.3569_3570del	c.3569_3570delTT		NC_000007.13:g.117267676_117267677del	NC_000007.14:g.117627622_117627623del	7	117267675	GTT	G	7	117627621	GTT	G
c.3587C>A	S1196X		NC_000007.13:g.117267694C>A	NC_000007.14:g.117627640C>A	7	117267694	C	A	7	117627640	C	A
c.3587C>G	S1196X		NC_000007.13:g.117267694C>G	NC_000007.14:g.117627640C>G	7	117267694	C	G	7	117627640	C	G
c.3592del	3724delG		NC_000007.13:g.117267699del	NC_000007.14:g.117627645del	7	117267698	CG	C	7	117627644	CG	C
c.3600del	3732delA		NC_000007.13:g.117267707del	NC_000007.14:g.117627653del	7	117267704	GA	G	7	117627650	GA	G
c.3598delinsTCT	3730A->TCT		NC_000007.13:g.117267705delinsTCT	NC_000007.14:g.117627651delinsTCT	7	117267705	A	TCT	7	117627651	A	TCT
c.3599_3600delinsG	3731-3732AA->G		NC_000007.13:g.117267706_117267707delinsG	NC_000007.14:g.117627652_117627653delinsG	7	117267706	AA	G	7	117627652	AA	G
c.3605del	3737delA		NC_000007.13:g.117267712del	NC_000007.14:g.117627658del	7	117267711	GA	G	7	117627657	GA	G
c.3611G>A	W1204X		NC_000007.13:g.117267718G>A	NC_000007.14:g.117627664G>A	7	117267718	G	A	7	117627664	G	A
c.3615del	3747delC		NC_000007.13:g.117267722del	NC_000007.14:g.117627668del	7	117267719	GC	G	7	117627665	GC	G
c.3612G>A	W1204X		NC_000007.13:g.117267719G>A	NC_000007.14:g.117627665G>A	7	117267719	G	A	7	117627665	G	A
c.3618del	3750delA		NC_000007.13:g.117267725del	NC_000007.14:g.117627671del	7	117267724	CA	C	7	117627670	CA	C
c.3618_3619del	3750delAG		NC_000007.13:g.117267725_117267726del	NC_000007.14:g.117627671_117627672del	7	117267724	CAG	C	7	117627670	CAG	C
c.3617C>G	S1206X		NC_000007.13:g.117267724C>G	NC_000007.14:g.117627670C>G	7	117267724	C	G	7	117627670	C	G
c.3623del	3755delG		NC_000007.13:g.117267730del	NC_000007.14:g.117627676del	7	117267725	AG	A	7	117627671	AG	A
c.3623dup	3755dupG		NC_000007.13:g.117267730dup	NC_000007.14:g.117627676dup	7	117267725	A	AG	7	117627671	A	AG
c.3635del	c.3635delT		NC_000007.13:g.117267742del	NC_000007.14:g.117627688del	7	117267741	GT	G	7	117627687	GT	G
c.3658dup	3789insA		NC_000007.13:g.117267765dup	NC_000007.14:g.117627711dup	7	117267764	C	CA	7	117627710	C	CA
c.3659del	3791delC		NC_000007.13:g.117267766del	NC_000007.14:g.117627712del	7	117267765	AC	A	7	117627711	AC	A
c.3678del	c.3678delA		NC_000007.13:g.117267785del	NC_000007.14:g.117627731del	7	117267784	TA	T	7	117627730	TA	T
c.3691del	3821delT		NC_000007.13:g.117267798del	NC_000007.14:g.117627744del	7	117267795	AT	A	7	117627741	AT	A
c.3700A>G	I1234V		NC_000007.13:g.117267807A>G	NC_000007.14:g.117627753A>G	7	117267807	A	G	7	117627753	A	G
c.3705T>G	S1235R		NC_000007.13:g.117267812T>G	NC_000007.14:g.117627758T>G	7	117267812	T	G	7	117627758	T	G
c.3708del	3840delT		NC_000007.13:g.117267815del	NC_000007.14:g.117627761del	7	117267814	CT	C	7	117627760	CT	C
c.3715del	3847delA		NC_000007.13:g.117267822del	NC_000007.14:g.117627768del	7	117267821	GA	G	7	117627767	GA	G
c.3717G>A	3849G->A		NC_000007.13:g.117267824G>A	NC_000007.14:g.117627770G>A	7	117267824	G	A	7	117627770	G	A
c.3717+1G>A	3849+1G->A		NC_000007.13:g.117267825G>A	NC_000007.14:g.117627771G>A	7	117267825	G	A	7	117627771	G	A
c.3717+4A>G	3849+4A->G		NC_000007.13:g.117267828A>G	NC_000007.14:g.117627774A>G	7	117267828	A	G	7	117627774	A	G
c.3717+5G>A	3849+5G->A		NC_000007.13:g.117267829G>A	NC_000007.14:g.117627775G>A	7	117267829	G	A	7	117627775	G	A
c.3717+40A>G	3849+40A->G		NC_000007.13:g.117267864A>G	NC_000007.14:g.117627810A>G	7	117267864	A	G	7	117627810	A	G
c.3718-2477C>T	3849+10kbC->T		NC_000007.13:g.117280015C>T	NC_000007.14:g.117639961C>T	7	117280015	C	T	7	117639961	C	T
c.3718-3T>G	3850-3T->G		NC_000007.13:g.117282489T>G	NC_000007.14:g.117642435T>G	7	117282489	T	G	7	117642435	T	G
c.3718-1G>A	3850-1G->A		NC_000007.13:g.117282491G>A	NC_000007.14:g.117642437G>A	7	117282491	G	A	7	117642437	G	A
c.3719T>G	V1240G		NC_000007.13:g.117282493T>G	NC_000007.14:g.117642439T>G	7	117282493	T	G	7	117642439	T	G
c.3724del	3856delC		NC_000007.13:g.117282498del	NC_000007.14:g.117642444del	7	117282496	GC	G	7	117642442	GC	G
c.3728T>A	L1243X		NC_000007.13:g.117282502T>A	NC_000007.14:g.117642448T>A	7	117282502	T	A	7	117642448	T	A
c.3731G>A	G1244E		NC_000007.13:g.117282505G>A	NC_000007.14:g.117642451G>A	7	117282505	G	A	7	117642451	G	A
c.3737C>T	T1246I		NC_000007.13:g.117282511C>T	NC_000007.14:g.117642457C>T	7	117282511	C	T	7	117642457	C	T
c.3739G>T	G1247X		NC_000007.13:g.117282513G>T	NC_000007.14:g.117642459G>T	7	117282513	G	T	7	117642459	G	T
c.3744del	3876delA		NC_000007.13:g.117282518del	NC_000007.14:g.117642464del	7	117282517	CA	C	7	117642463	CA	C
c.3743C>A	S1248X		NC_000007.13:g.117282517C>A	NC_000007.14:g.117642463C>A	7	117282517	C	A	7	117642463	C	A
c.3743C>G	S1248X		NC_000007.13:g.117282517C>G	NC_000007.14:g.117642463C>G	7	117282517	C	G	7	117642463	C	G
c.3747del	3878delG		NC_000007.13:g.117282521del	NC_000007.14:g.117642467del	7	117282518	AG	A	7	117642464	AG	A
c.3745G>A	G1249R		NC_000007.13:g.117282519G>A	NC_000007.14:g.117642465G>A	7	117282519	G	A	7	117642465	G	A
c.3745G>C	G1249R		NC_000007.13:g.117282519G>C	NC_000007.14:g.117642465G>C	7	117282519	G	C	7	117642465	G	C
c.3752G>A	S1251N		NC_000007.13:g.117282526G>A	NC_000007.14:g.117642472G>A	7	117282526	G	A	7	117642472	G	A
c.3754dup	3886insA		NC_000007.13:g.117282528dup	NC_000007.14:g.117642474dup	7	117282527	T	TA	7	117642473	T	TA
c.3758dup	3889dupT		NC_000007.13:g.117282532dup	NC_000007.14:g.117642478dup	7	117282529	C	CT	7	117642475	C	CT
c.3760_3761del	3892delTT		NC_000007.13:g.117282534_117282535del	NC_000007.14:g.117642480_117642481del	7	117282533	GTT	G	7	117642479	GTT	G
c.3761T>A	L1254X		NC_000007.13:g.117282535T>A	NC_000007.14:g.117642481T>A	7	117282535	T	A	7	117642481	T	A
c.3761T>G	L1254X		NC_000007.13:g.117282535T>G	NC_000007.14:g.117642481T>G	7	117282535	T	G	7	117642481	T	G
c.3763T>C	S1255P		NC_000007.13:g.117282537T>C	NC_000007.14:g.117642483T>C	7	117282537	T	C	7	117642483	T	C
c.3764C>A	S1255X		NC_000007.13:g.117282538C>A	NC_000007.14:g.117642484C>A	7	117282538	C	A	7	117642484	C	A
c.3767dup	3898insC		NC_000007.13:g.117282541dup	NC_000007.14:g.117642487dup	7	117282540	G	GC	7	117642486	G	GC
c.3773del	3905delT		NC_000007.13:g.117282547del	NC_000007.14:g.117642493del	7	117282541	CT	C	7	117642487	CT	C
c.3773dup	3905insT		NC_000007.13:g.117282547dup	NC_000007.14:g.117642493dup	7	117282541	C	CT	7	117642487	C	CT
c.3773T>A	L1253X		NC_000007.13:g.117282547T>A	NC_000007.14:g.117642493T>A	7	117282547	T	A	7	117642493	T	A
c.3796G>T	E1266X		NC_000007.13:g.117282570G>T	NC_000007.14:g.117642516G>T	7	117282570	G	T	7	117642516	G	T
c.3806T>A	I1269N		NC_000007.13:g.117282580T>A	NC_000007.14:g.117642526T>A	7	117282580	T	A	7	117642526	T	A
c.3808del	3940delG		NC_000007.13:g.117282582del	NC_000007.14:g.117642528del	7	117282581	CG	C	7	117642527	CG	C
c.3808G>A	D1270N		NC_000007.13:g.117282582G>A	NC_000007.14:g.117642528G>A	7	117282582	G	A	7	117642528	G	A
c.3816_3817del	3944delGT		NC_000007.13:g.117282590_117282591del	NC_000007.14:g.117642536_117642537del	7	117282585	GGT	G	7	117642531	GGT	G
c.3822G>A	W1274X		NC_000007.13:g.117282596G>A	NC_000007.14:g.117642542G>A	7	117282596	G	A	7	117642542	G	A
c.3827del	3959delC		NC_000007.13:g.117282601del	NC_000007.14:g.117642547del	7	117282600	TC	T	7	117642546	TC	T
c.3829del	3960-3961delA		NC_000007.13:g.117282603del	NC_000007.14:g.117642549del	7	117282601	CA	C	7	117642547	CA	C
c.3835_3836del	3967delTT		NC_000007.13:g.117282609_117282610del	NC_000007.14:g.117642555_117642556del	7	117282607	CTT	C	7	117642553	CTT	C
c.3838C>T	Q1280X		NC_000007.13:g.117282612C>T	NC_000007.14:g.117642558C>T	7	117282612	C	T	7	117642558	C	T
c.3841C>T	Q1281X		NC_000007.13:g.117282615C>T	NC_000007.14:g.117642561C>T	7	117282615	C	T	7	117642561	C	T
c.3845G>A	W1282X		NC_000007.13:g.117282619G>A	NC_000007.14:g.117642565G>A	7	117282619	G	A	7	117642565	G	A
c.3846G>A	W1282X		NC_000007.13:g.117282620G>A	NC_000007.14:g.117642566G>A	7	117282620	G	A	7	117642566	G	A
c.3848G>T	R1283M		NC_000007.13:g.117282622G>T	NC_000007.14:g.117642568G>T	7	117282622	G	T	7	117642568	G	T
c.3859G>T	G1287X		NC_000007.13:g.117282633G>T	NC_000007.14:g.117642579G>T	7	117282633	G	T	7	117642579	G	T
c.3871C>T	Q1291X		NC_000007.13:g.117282645C>T	NC_000007.14:g.117642591C>T	7	117282645	C	T	7	117642591	C	T
c.3872A>G	Q1291R		NC_000007.13:g.117282646A>G	NC_000007.14:g.117642592A>G	7	117282646	A	G	7	117642592	A	G
c.3873G>C	Q1291H		NC_000007.13:g.117282647G>C	NC_000007.14:g.117642593G>C	7	117282647	G	C	7	117642593	G	C
c.3873+1G>A	4005+1G->A		NC_000007.13:g.117282648G>A	NC_000007.14:g.117642594G>A	7	117282648	G	A	7	117642594	G	A
c.3873+1G>T	4005+1G->T		NC_000007.13:g.117282648G>T	NC_000007.14:g.117642594G>T	7	117282648	G	T	7	117642594	G	T
c.3873+2T>C	4005+2T->C		NC_000007.13:g.117282649T>C	NC_000007.14:g.117642595T>C	7	117282649	T	C	7	117642595	T	C
c.3874-2A>G	4006-2A->G		NC_000007.13:g.117292894A>G	NC_000007.14:g.117652840A>G	7	117292894	A	G	7	117652840	A	G
c.3874-1G>A	4006-1G->A		NC_000007.13:g.117292895G>A	NC_000007.14:g.117652841G>A	7	117292895	G	A	7	117652841	G	A
c.3876del	4006delA		NC_000007.13:g.117292898del	NC_000007.14:g.117652844del	7	117292895	GA	G	7	117652841	GA	G
c.3883_3886del	4010del4		NC_000007.13:g.117292905_117292908del	NC_000007.14:g.117652851_117652854del	7	117292899	GTATT	G	7	117652845	GTATT	G
c.3883del	4015delA		NC_000007.13:g.117292905del	NC_000007.14:g.117652851del	7	117292904	TA	T	7	117652850	TA	T
c.3889dup	4016insT		NC_000007.13:g.117292911dup	NC_000007.14:g.117652857dup	7	117292905	A	AT	7	117652851	A	AT
c.3883_3884insG	c.3883_3884insG		NC_000007.13:g.117292905_117292906insG	NC_000007.14:g.117652851_117652852insG	7	117292905	A	AG	7	117652851	A	AG
c.3889del	c.3889delT		NC_000007.13:g.117292911del	NC_000007.14:g.117652857del	7	117292905	AT	A	7	117652851	AT	A
c.3891dup	4022insT		NC_000007.13:g.117292913dup	NC_000007.14:g.117652859dup	7	117292912	C	CT	7	117652858	C	CT
c.3893del	c.3893delG		NC_000007.13:g.117292915del	NC_000007.14:g.117652861del	7	117292913	TG	T	7	117652859	TG	T
c.3908del	4040delA		NC_000007.13:g.117292930del	NC_000007.14:g.117652876del	7	117292924	GA	G	7	117652870	GA	G
c.3908dup	4040dupA		NC_000007.13:g.117292930dup	NC_000007.14:g.117652876dup	7	117292924	G	GA	7	117652870	G	GA
c.3904A>T	K1302X		NC_000007.13:g.117292926A>T	NC_000007.14:g.117652872A>T	7	117292926	A	T	7	117652872	A	T
c.3909C>G	N1303K		NC_000007.13:g.117292931C>G	NC_000007.14:g.117652877C>G	7	117292931	C	G	7	117652877	C	G
c.3917_3918dup	4048insCC		NC_000007.13:g.117292939_117292940dup	NC_000007.14:g.117652885_117652886dup	7	117292937	T	TCC	7	117652883	T	TCC
c.3921T>A	Y1307X		NC_000007.13:g.117292943T>A	NC_000007.14:g.117652889T>A	7	117292943	T	A	7	117652889	T	A
c.3922G>T	E1308X		NC_000007.13:g.117292944G>T	NC_000007.14:g.117652890G>T	7	117292944	G	T	7	117652890	G	T
c.3925C>T	Q1309X		NC_000007.13:g.117292947C>T	NC_000007.14:g.117652893C>T	7	117292947	C	T	7	117652893	C	T
c.3929G>A	W1310X		NC_000007.13:g.117292951G>A	NC_000007.14:g.117652897G>A	7	117292951	G	A	7	117652897	G	A
c.3930G>A	W1310X		NC_000007.13:g.117292952G>A	NC_000007.14:g.117652898G>A	7	117292952	G	A	7	117652898	G	A
c.3932_3933delinsAATATG	4064-4065delinsAATATG		NC_000007.13:g.117292954_117292955delinsAATATG	NC_000007.14:g.117652900_117652901delinsAATATG	7	117292954	GT	AATATG	7	117652900	GT	AATATG
c.3937C>T	Q1313X		NC_000007.13:g.117292959C>T	NC_000007.14:g.117652905C>T	7	117292959	C	T	7	117652905	C	T
c.3947G>A	W1316X		NC_000007.13:g.117292969G>A	NC_000007.14:g.117652915G>A	7	117292969	G	A	7	117652915	G	A
c.3957del	4089delA		NC_000007.13:g.117292979del	NC_000007.14:g.117652925del	7	117292978	CA	C	7	117652924	CA	C
c.3957_3958insAGGG	4089ins4		NC_000007.13:g.117292979_117292980insAGGG	NC_000007.14:g.117652925_117652926insAGGG	7	117292979	A	AAGGG	7	117652925	A	AAGGG
c.3963+1G>A	4095+1G->A		NC_000007.13:g.117292986G>A	NC_000007.14:g.117652932G>A	7	117292986	G	A	7	117652932	G	A
c.3963+1G>C	4095+1G->C		NC_000007.13:g.117292986G>C	NC_000007.14:g.117652932G>C	7	117292986	G	C	7	117652932	G	C
c.3963+1G>T	4095+1G->T		NC_000007.13:g.117292986G>T	NC_000007.14:g.117652932G>T	7	117292986	G	T	7	117652932	G	T
c.3964-1G>A	4096-1G->A		NC_000007.13:g.117304741G>A	NC_000007.14:g.117664687G>A	7	117304741	G	A	7	117664687	G	A
c.3971T>C	L1324P		NC_000007.13:g.117304749T>C	NC_000007.14:g.117664695T>C	7	117304749	T	C	7	117664695	T	C
c.3976del	4108delT		NC_000007.13:g.117304754del	NC_000007.14:g.117664700del	7	117304753	AT	A	7	117664699	AT	A
c.3988_3989del	4120delCA		NC_000007.13:g.117304766_117304767del	NC_000007.14:g.117664712_117664713del	7	117304764	AAC	A	7	117664710	AAC	A
c.3988C>T	Q1330X		NC_000007.13:g.117304766C>T	NC_000007.14:g.117664712C>T	7	117304766	C	T	7	117664712	C	T
c.3999del	c.3999delG		NC_000007.13:g.117304777del	NC_000007.14:g.117664723del	7	117304774	TG	T	7	117664720	TG	T
c.4004T>C	L1335P		NC_000007.13:g.117304782T>C	NC_000007.14:g.117664728T>C	7	117304782	T	C	7	117664728	T	C
c.4028dup	4160insG		NC_000007.13:g.117304806dup	NC_000007.14:g.117664752dup	7	117304801	T	TG	7	117664747	T	TG
c.4028del	c.4028delG		NC_000007.13:g.117304806del	NC_000007.14:g.117664752del	7	117304801	TG	T	7	117664747	TG	T
c.4033_4034del	4165delGT		NC_000007.13:g.117304811_117304812del	NC_000007.14:g.117664757_117664758del	7	117304807	CTG	C	7	117664753	CTG	C
c.4036_4042del	4168delCTAAGCC		NC_000007.13:g.117304814_117304820del	NC_000007.14:g.117664760_117664766del	7	117304812	TCCTAAGC	T	7	117664758	TCCTAAGC	T
c.4036dup	c.4036dupC		NC_000007.13:g.117304814dup	NC_000007.14:g.117664760dup	7	117304812	T	TC	7	117664758	T	TC
c.4035_4038dup	p.S1347PfsX13		NC_000007.13:g.117304813_117304816dup	NC_000007.14:g.117664759_117664762dup	7	117304812	T	TCCTA	7	117664758	T	TCCTA
c.4037_4041del	4168delCTAAG		NC_000007.13:g.117304815_117304819del	NC_000007.14:g.117664761_117664765del	7	117304813	CCTAAG	C	7	117664759	CCTAAG	C
c.4040_4041del	4172delGC		NC_000007.13:g.117304818_117304819del	NC_000007.14:g.117664764_117664765del	7	117304817	AGC	A	7	117664763	AGC	A
c.4046del	4177delG		NC_000007.13:g.117304824del	NC_000007.14:g.117664770del	7	117304822	TG	T	7	117664768	TG	T
c.4046G>A	G1349D		NC_000007.13:g.117304824G>A	NC_000007.14:g.117664770G>A	7	117304824	G	A	7	117664770	G	A
c.4051A>T	K1351X		NC_000007.13:g.117304829A>T	NC_000007.14:g.117664775A>T	7	117304829	A	T	7	117664775	A	T
c.4065_4066del	4197_4198delCT		NC_000007.13:g.117304843_117304844del	NC_000007.14:g.117664789_117664790del	7	117304842	GCT	G	7	117664788	GCT	G
c.4071_4073delinsAA	4203TAG->AA		NC_000007.13:g.117304849_117304851delinsAA	NC_000007.14:g.117664795_117664797delinsAA	7	117304849	TAG	AA	7	117664795	TAG	AA
c.4078del	c.4078delG		NC_000007.13:g.117304856del	NC_000007.14:g.117664802del	7	117304855	TG	T	7	117664801	TG	T
c.4077_4080delinsAA	4209TGTT->AA		NC_000007.13:g.117304855_117304858delinsAA	NC_000007.14:g.117664801_117664804delinsAA	7	117304855	TGTT	AA	7	117664801	TGTT	AA
c.4086dup	4218insT		NC_000007.13:g.117304864dup	NC_000007.14:g.117664810dup	7	117304863	G	GT	7	117664809	G	GT
c.4090del	4222delG		NC_000007.13:g.117304868del	NC_000007.14:g.117664814del	7	117304866	AG	A	7	117664812	AG	A
c.4097T>A	I1366N		NC_000007.13:g.117304875T>A	NC_000007.14:g.117664821T>A	7	117304875	T	A	7	117664821	T	A
c.4105_4110delinsAGAA	4237-4242delinsAGAA		NC_000007.13:g.117304883_117304888delinsAGAA	NC_000007.14:g.117664829_117664834delinsAGAA	7	117304883	CTTGAT	AGAA	7	117664829	CTTGAT	AGAA
c.4111G>T	E1371X		NC_000007.13:g.117304889G>T	NC_000007.14:g.117664835G>T	7	117304889	G	T	7	117664835	G	T
c.4124A>C	H1375P		NC_000007.13:g.117304902A>C	NC_000007.14:g.117664848A>C	7	117304902	A	C	7	117664848	A	C
c.4127_4131del	4259del5		NC_000007.13:g.117304905_117304909del	NC_000007.14:g.117664851_117664855del	7	117304903	TTTGGA	T	7	117664849	TTTGGA	T
c.4136+2T>G	4268+2T->G		NC_000007.13:g.117304916T>G	NC_000007.14:g.117664862T>G	7	117304916	T	G	7	117664862	T	G
c.4139del	4271delC		NC_000007.13:g.117305515del	NC_000007.14:g.117665461del	7	117305514	AC	A	7	117665460	AC	A
c.4143C>A	Y1381X		NC_000007.13:g.117305519C>A	NC_000007.14:g.117665465C>A	7	117305519	C	A	7	117665465	C	A
c.4143C>G	Y1381X		NC_000007.13:g.117305519C>G	NC_000007.14:g.117665465C>G	7	117305519	C	G	7	117665465	C	G
c.4147dup	4279insA		NC_000007.13:g.117305523dup	NC_000007.14:g.117665469dup	7	117305520	C	CA	7	117665466	C	CA
c.4144C>T	Q1382X		NC_000007.13:g.117305520C>T	NC_000007.14:g.117665466C>T	7	117305520	C	T	7	117665466	C	T
c.4163_4167del	c.4163_4167delTAAAA		NC_000007.13:g.117305539_117305543del	NC_000007.14:g.117665485_117665489del	7	117305538	CTAAAA	C	7	117665484	CTAAAA	C
c.4170del	4301delA		NC_000007.13:g.117305546del	NC_000007.14:g.117665492del	7	117305544	CA	C	7	117665490	CA	C
c.4168C>T	Q1390X		NC_000007.13:g.117305544C>T	NC_000007.14:g.117665490C>T	7	117305544	C	T	7	117665490	C	T
c.4187del	c.4187delC		NC_000007.13:g.117305563del	NC_000007.14:g.117665509del	7	117305562	AC	A	7	117665508	AC	A
c.4197_4198del	4326delTC		NC_000007.13:g.117305573_117305574del	NC_000007.14:g.117665519_117665520del	7	117305569	TTC	T	7	117665515	TTC	T
c.4200_4201del	4332delTG		NC_000007.13:g.117305576_117305577del	NC_000007.14:g.117665522_117665523del	7	117305573	CTG	C	7	117665519	CTG	C
c.4200T>A	C1400X		NC_000007.13:g.117305576T>A	NC_000007.14:g.117665522T>A	7	117305576	T	A	7	117665522	T	A
c.4201G>T	E1401X		NC_000007.13:g.117305577G>T	NC_000007.14:g.117665523G>T	7	117305577	G	T	7	117665523	G	T
c.4225G>T	E1409X		NC_000007.13:g.117305601G>T	NC_000007.14:g.117665547G>T	7	117305601	G	T	7	117665547	G	T
c.4230C>A	C1410X		NC_000007.13:g.117305606C>A	NC_000007.14:g.117665552C>A	7	117305606	C	A	7	117665552	C	A
c.4231C>T	Q1411X		NC_000007.13:g.117305607C>T	NC_000007.14:g.117665553C>T	7	117305607	C	T	7	117665553	C	T
c.4234C>T	Q1412X		NC_000007.13:g.117305610C>T	NC_000007.14:g.117665556C>T	7	117305610	C	T	7	117665556	C	T
c.4242+1G>A	4374+1G->A		NC_000007.13:g.117305619G>A	NC_000007.14:g.117665565G>A	7	117305619	G	A	7	117665565	G	A
c.4242+1G>T	4374+1G->T		NC_000007.13:g.117305619G>T	NC_000007.14:g.117665565G>T	7	117305619	G	T	7	117665565	G	T
c.4251del	4382delA		NC_000007.13:g.117306970del	NC_000007.14:g.117666916del	7	117306968	GA	G	7	117666914	GA	G
c.4300_4301dup	4428insGA		NC_000007.13:g.117307019_117307020dup	NC_000007.14:g.117666965_117666966dup	7	117307015	C	CGA	7	117666961	C	CGA
c.4364C>G	S1455X		NC_000007.13:g.117307083C>G	NC_000007.14:g.117667029C>G	7	117307083	C	G	7	117667029	C	G
c.4426C>T	Q1476X		NC_000007.13:g.117307145C>T	NC_000007.14:g.117667091C>T	7	117307145	C	T	7	117667091	C	T
c.4439T>C	L1480P		NC_000007.13:g.117307158T>C	NC_000007.14:g.117667104T>C	7	117307158	T	C	7	117667104	T	C
c.1210-12T[5]	5T	see 5T;TG11, 5T;TG12, 5T;TG13 for genomic coordinates
wild-type/reference	7T	wild-type/reference
c.[(273+1_274-1)_(1116+1_1117-1)del;(1584+1_1585-1)_(3468+1_3469-1)del]	CFTR50kbdel	structural variant; genomic coordinates not provided
c.(?_1)_(53+1_54-1)del	CFTRdele1	structural variant; genomic coordinates not provided
c.[(?_1)_(53+1_54-1)del;(1392+1_1393-1)_(1584+1_1585-1)del]	CFTRdele1,10	structural variant; genomic coordinates not provided
c.(1392+1_1393-1)_(1584+1_1585-1)del	CFTRdele10	structural variant; genomic coordinates not provided
c.1392+12_2657+403delins35	CFTRdele10-14b	structural variant; genomic coordinates not provided
c.(1584+1_1585-1)_(1679+1_1680-1)del	CFTRdele11	structural variant; genomic coordinates not provided
c.(?_-1)_(1584+1_1585-1)del	CFTRdele1-10	structural variant; genomic coordinates not provided
c.[(1584+1_1585-1)_(2908+1_2909-1)del;(2988+1_2989-1)_(3367+1_3368-1)del]	CFTRdele11-15,17a,17b	structural variant; genomic coordinates not provided
c.(1584+1_1585-1)_(3468+1_3469-1)del	CFTRdele11-18	structural variant; genomic coordinates not provided
c.(1766+1_1767-1)_(2490+1_2491-1)del	CFTRdele13	structural variant; genomic coordinates not provided
c.(1766+1_1767-1)_(2619+1_2620-1)del	CFTRdele13,14a	structural variant; genomic coordinates not provided
c.(2490+1_2491-1)_(2619+1_2620-1)del	CFTRdele14a	structural variant; genomic coordinates not provided
c.(2490+1_2491-1)_(2908+1_2909-1)del	CFTRdele14a-15	structural variant; genomic coordinates not provided
c.(2490+1_2491-1)_(3367+1_3368-1)del	CFTRdele14a-17b	structural variant; genomic coordinates not provided
c.(2619+1_2620-1)_(2657+1_2658-1)del	CFTRdele14b	structural variant; genomic coordinates not provided
c.(2619+1_2620-1)_(2908+1_2909-1)del	CFTRdele14b,15	structural variant; genomic coordinates not provided
c.(2619+1_2620-1)_(3367+1_3368-1)del	CFTRdele14b-17b	structural variant; genomic coordinates not provided
c.(2657+1_2658-1)_(2908+1_2909-1)del	CFTRdele15	structural variant; genomic coordinates not provided
c.(2908+1_2909-1)_(3139+1_3140-1)del	CFTRdele16,17a	structural variant; genomic coordinates not provided
c.(2908+1_2909-1)_(3367+1_3368-1)del	CFTRdele16-17b	structural variant; genomic coordinates not provided
c.(2908+1_2909-15)_(3468+10_3469-1)del	CFTRdele16-18	structural variant; genomic coordinates not provided
c.(2988+1_2989-1)_(3139+1_3140-1)del	CFTRdele17a	structural variant; genomic coordinates not provided
c.(2988+1_2989-1)_(3367+1_3368-1)del	CFTRdele17a,17b	structural variant; genomic coordinates not provided
c.(2988+1_2989-1)_(3468+1_3469-1)del	CFTRdele17a-18	structural variant; genomic coordinates not provided
c.(3139+1_3140-1)_(3367+1_3368-1)del	CFTRdele17b	structural variant; genomic coordinates not provided
c.(3139+1_3140-1)_(3468+1_3469-1)del	CFTRdele17b,18	structural variant; genomic coordinates not provided
c.(3367+1_3368-1)_(3468+1_3469-1)del	CFTRdele18	structural variant; genomic coordinates not provided
c.(3468+1_3469-1)_(3717+1_3718-1)del	CFTRdele19	structural variant; genomic coordinates not provided
c.(?_1)_(1392+1_1393-1)del	CFTRdele1-9	structural variant; genomic coordinates not provided
c.(164+1_165-1)_(273+1_274-1)del	CFTRdele3	structural variant; genomic coordinates not provided
c.[(164+1_165-1)_(1584+1_1585-1)del;(2619+1_2620-1)_(2988+1_2989-1)del]	CFTRdele3-10,14b-16	structural variant; genomic coordinates not provided
c.(273+1_274-1)_(489+1_490-1)del	CFTRdele4	structural variant; genomic coordinates not provided
c.(273+1_274-1)_(1584+1_1585-1)del	CFTRdele4-10	structural variant; genomic coordinates not provided
c.(273+1_274-1)_(1679+1_1680-1)del	CFTRdele4-11	structural variant; genomic coordinates not provided
c.273+7983_743+362delinsACCTCG	CFTRdele4-6ains6	structural variant; genomic coordinates not provided
c.(273+1_274-1)_(1116+1_1117-1)del	CFTRdele4-7	structural variant; genomic coordinates not provided
c.(273+1_274-1)_(1209+1_1210-1)del	CFTRdele4-8	structural variant; genomic coordinates not provided
c.(489+1_490-1)_(743+1_744-1)del	CFTRdele5,6a	structural variant; genomic coordinates not provided
c.(743+1_744-1)_(869+1_870-1)del	CFTRdele6b	structural variant; genomic coordinates not provided
c.(870-1053_870-126)_(1116+186_1117-409)del	CFTRdele7	structural variant; genomic coordinates not provided
c.(870-1053_870-126)_(1209+1_1210-1)del	CFTRdele7,8	structural variant; genomic coordinates not provided
c.(1116+1_1117-1)_(1209+1_1210-1)del	CFTRdele8	structural variant; genomic coordinates not provided
c.(1116+1_1117-1)_(1392+1_1393-1)del	CFTRdele8,9	structural variant; genomic coordinates not provided
c.(1209+1_1210-1)_(1392+1_1393-1)del	CFTRdele9	structural variant; genomic coordinates not provided
c.(1209+1_1210-1)_(1584+1_1585-1)del	CFTRdele9,10	structural variant; genomic coordinates not provided
c.(?_1)_(273+1_274-1)del	CFTRdelePr-3	structural variant; genomic coordinates not provided
c.(?_1)_(1392+1_1393-1)del	CFTRdelePr-9	structural variant; genomic coordinates not provided
c.(?_1)_(53+1_54-1)dup	CFTRdup1	structural variant; genomic coordinates not provided
c.(?_1)_(273+1_274-1)dup	CFTRdup1-3	structural variant; genomic coordinates not provided
c.(2490+1_2491-1)_(3717+1_3718-1)dup	CFTRdup14a-19	structural variant; genomic coordinates not provided
c.(2619+1_2620-1)_(3367+1_3368-1)dup	CFTRdup14b-17b	structural variant; genomic coordinates not provided
c.(2908+1_2909-1)_(3139+1_3140-1)dup	CFTRdup16,17a	structural variant; genomic coordinates not provided
c.(2908+1_2909-1)_(3468+1_3469-1)dup	CFTRdup16-18	structural variant; genomic coordinates not provided
c.(3468+1_3469-1)_(3717+1_3718-1)dup	CFTRdup19	structural variant; genomic coordinates not provided
c.(273+1_274-1)_(1584+1_1585-1)dup	CFTRdup4-10	structural variant; genomic coordinates not provided
c.(273+1_274-1)_(3717+1_3718-1)del	CFTRdup4-19	structural variant; genomic coordinates not provided
c.(273+1_274-1)_(1209+1_1210-1)dup	CFTRdup4-8	structural variant; genomic coordinates not provided
c.(579+1_580-1)_(869+1_870-1)dup	CFTRdup6a,6b	structural variant; genomic coordinates not provided
c.(743+1_744-1)_(1116+1_1117-1)dup	CFTRdup6b,7	structural variant; genomic coordinates not provided
c.(743+1_744-1)_(1584+1_1585-1)dup	CFTRdup6b-10	structural variant; genomic coordinates not provided
c.(743+1_744-1)_(2988+1_2989-1)dup	CFTRdup6b-16	structural variant; genomic coordinates not provided
c.(1116+1_1117-1)_(1584+1_1585-1)dup	CFTRdup8-10	structural variant; genomic coordinates not provided
c.1408A>G	M470V	old nomenclature; reference sequence now has V as reference
c.[350G>A;1210-11T>G]	R117H;5T	Complex allele; no genomic coordinates
c.[350G>A;1210-12T[7]]	R117H;7T	Complex allele; no genomic coordinates
c.273+7982del18652	405+7982del18652	structural variant; genomic coordinates not provided			7				7
c.[(?_1)_(53+1_54-1)del;(1584+1_1585-1)_(*1_?)del]	CFTRdele1,11-24	structural variant; genomic coordinates not provided
c.(1679+1_1680-1)_(1766+1_1767-1)del	CFTRdele12	structural variant; genomic coordinates not provided
c.[(1679+1_1680-1)_(2490+1_2491-1)del;(2908+1_2909-1)_(2988+1_2909-1)del]	CFTRdele12,13,16	structural variant; genomic coordinates not provided
c.(?_-1)_(*1_?)del	CFTRdele1-24	structural variant; genomic coordinates not provided
c.(2619+1_2620-1)_(3873+1_3874-1)del	CFTRdele14b-20	structural variant; genomic coordinates not provided
c.(2908+1_2909-1)_(3873+1_3874-1)del	CFTRdele16-20	structural variant; genomic coordinates not provided
c.(3367+1_3368-1)_(3873+1_3874-1)del	CFTRdele18-20	structural variant; genomic coordinates not provided
c.(3367+1_3368-1)_(*1_?)del	CFTRdele18-24	structural variant; genomic coordinates not provided
c.(3468+1_3469-1)_(3873+1_3874-1)del	CFTRdele19,20	structural variant; genomic coordinates not provided
c.[1397C>A;3209G>A]	S466X;R1070Q	Complex allele; no genomic coordinates
c.[1397C>G;3209G>A]	S466X;R1070Q	Complex allele; no genomic coordinates
c.(3468+1_3469-1)_(3963+1_3964-1)del	CFTRdele19-21	structural variant; genomic coordinates not provided
c.(3468+1_3469-1)_(*1_?)del	CFTRdele19-24	structural variant; genomic coordinates not provided
c.(53+1_54-1)_(164+1_165-1)del	CFTRdele2	structural variant; genomic coordinates not provided
c.(53+1_54-1)_(273+1_274-1)del	CFTRdele2,3	structural variant; genomic coordinates not provided
c.[(53+1_54)_(273_274-1)del;(1392+1_1393-1)_(1584+1_1585-1)del]	CFTRdele2,3,10	structural variant; genomic coordinates not provided
c.(3717+1_3718-1)_(3873+1_3874-1)del	CFTRdele20	structural variant; genomic coordinates not provided
c.(3717+1_3718-1)_(4242+1_4243-1)del	CFTRdele20-23	structural variant; genomic coordinates not provided
c.(3873+1_3874-1)_(3963+1_3964-1)del	CFTRdele21	structural variant; genomic coordinates not provided
c.(53+1_54-1)_(1584+1_1585-1)del	CFTRdele2-10	structural variant; genomic coordinates not provided
c.(3963+1_3964-1)_(4136+1_4137-1)del	CFTRdele22	structural variant; genomic coordinates not provided
c.(3963+1_3964-1)_(4242+1_4243-1)del	CFTRdele22,23	structural variant; genomic coordinates not provided
c.(53+1_54-1)_(4136+1_4137-1)del	CFTRdele2-22	structural variant; genomic coordinates not provided
c.(3963+1_3964-1)_(*1_?)del	CFTRdele22-24	structural variant; genomic coordinates not provided
c.(4136+1_4137-1)_(4242+1_4243-1)del	CFTRdele23	structural variant; genomic coordinates not provided
c.(4136+1_4137-1)_(*1_?)del	CFTRdele23,24	structural variant; genomic coordinates not provided
c.(53+1_54-1)_(489+1_490-1)del	CFTRdele2-4	structural variant; genomic coordinates not provided
c.(53+1_54-1)_(869+1_870-1)del	CFTRdele2-6b	structural variant; genomic coordinates not provided
c.(53+1_54-1)_(1116+1_1117-1)del	CFTRdele2-7	structural variant; genomic coordinates not provided
c.(53+1_54-1)_(1209+1_1210-1)del	CFTRdele2-8	structural variant; genomic coordinates not provided
c.53+9713_1392+2669del	CFTRdele2-9	structural variant; genomic coordinates not provided
c.[(273+1_274-1)_(1209+1_1210-1)del;(1679+1_1680-1)_(3963+1_3964-1)del]	CFTRdele4-8,12-21	structural variant; genomic coordinates not provided
c.(1392+1_1393-1)_(1766+1_1767-1)dup	CFTRdup10-12	structural variant; genomic coordinates not provided
c.(2908+1_2909-1)_(3873+1_3874-1)dup	CFTRdup16-20	structural variant; genomic coordinates not provided
c.(2908+1_2909-1)_(4136+1_4137-1)del	CFTRdup16-22	structural variant; genomic coordinates not provided
c.54-4235_164+377dup	CFTRdup2	structural variant; genomic coordinates not provided
c.(3963+1_3964-1)_(4136+1_4137-1)dup	CFTRdup22	structural variant; genomic coordinates not provided
c.(3963+1_3964-1)_(4242+1_4243-1)dup	CFTRdup22,23	structural variant; genomic coordinates not provided
c.(3963+1_3964-1)_(*1_?)dup	CFTRdup22-24	structural variant; genomic coordinates not provided
c.(53+1_54-1)_(489+1_490-1)dup	CFTRdup2-4	structural variant; genomic coordinates not provided
c.[1523T>G;3752G>A]	F508C;S1251N	Complex allele; no genomic coordinates
c.[1521_1523del;3080T>C]	F508del;I1027T	Complex allele; no genomic coordinates
c.2908+1085_3367+260del	IVS15+1085_IVS17B+260del7201	structural variant; genomic coordinates not provided
c.[4C>T;7A>T]	Q2X;R3W	Complex allele; no genomic coordinates
c.[3846G>A;3848G>T]	W1282X;R1283M	Complex allele; no genomic coordinates
